# Supplementary material for: Integrative Analysis Using Module-Guided Random Forests Reveals Correlated Genetic Factors Related to Mouse Weight
Source: PLoS Comput Biol. 2013 Mar 7;9(3):e1002956. doi: 10.1371/journal.pcbi.1002956 (PMC3591263; doi:10.1371/journal.pcbi.1002956)
Supplement: Table S2 — Average running time (seconds/fold) of 10-fold cross-validation on mouse weight dataset. (XLSX) [file pcbi.1002956.s007.xlsx]

## Sheet: Table S1B
Table S2 Average running time (seconds/fold) of 10-fold cross validation on mouse weight data set
	Genotype-only	Expression-Only	Combined
Group lasso	10.25	30.33	31.92
Elastic Net	22.71	110.49	122.13
SVR	27.67	134.77	147.64
RF	24.53	204.78	222.21
mgRF	23.9	200.34	210.79
