# Supplementary material for: Integrative Analysis Using Module-Guided Random Forests Reveals Correlated Genetic Factors Related to Mouse Weight
Source: PLoS Comput Biol. 2013 Mar 7;9(3):e1002956. doi: 10.1371/journal.pcbi.1002956 (PMC3591263; doi:10.1371/journal.pcbi.1002956)
Supplement: Table S4 — Network module structure in the Expression-only data. (XLSX) [file pcbi.1002956.s009.xlsx]

## Sheet: Gene modules
Table S4. Network Module Structure in Expression-only data
Gene Row ID	Module ID	Gene Symbols
0	0	Zfp53
22	0	BC029127
82	0
601	0	BC012278
801	0	6330416L07Rik
1157	0	4921524P20Rik
1161	0	LOC344065
1201	0
1355	0
1516	0	Pank2
1748	0
2156	0	FAM92A1
2395	0	Tpt1
2480	0	BC024063
2526	0	Nat2
2762	0	Marveld2
3126	0	Zfp2
3318	0
3637	0	Zfp433
3664	0	Zfp111
4369	0	Ugt2a1
4681	0
4916	0	ZNF709
5012	0
5079	0	F13b
5332	0	BC012278
5912	0	6620401J10Rik
6899	0	BC011426
7287	0	Mzf6d
1	1	Clic1
882	1	Smpd1
1861	1	Ehd4
4052	1	AW146242
4576	1	LOC511050
4731	1	Abi2
4929	1	Spata6
5143	1	Klrd1
5321	1	Klf4
2	2	LOC466652
96	2	Kcnk4
116	2	EG245376
139	2	RGD1560964_predicted
516	2
536	2	Usp39
613	2	Slc9a10
1499	2	Rag1
3	3	Zic2
216	3	Lhb
308	3	Ran
322	3	Olfr206
323	3	Tmem104
650	3	C330023M02Rik
722	3	Olfr1467
864	3	Sycp3
887	3	Kcnb1
970	3	LOC466331
981	3	Ache
1074	3	Dach1
1116	3
1118	3	Trpc6
1120	3	Nlrp9c
1178	3	V1rc13
1223	3	Wdr59
1329	3	Rasl10a
1397	3	V2r2
1437	3	Olfr380
4586	3	Bclp2
5059	3	Olfr1353
5197	3	RGD1566296_predicted
6377	3
4	4	Olfr313
7	4	Jag1
26	4	Spred2
49	4	Pkhd1
74	4	SAMD10
78	4	ABCB5
99	4	Hrh4
126	4	OTTMUSG00000018874
127	4	A930010I20Rik
128	4
133	4	Olfr1279
148	4
203	4	V1rh9
219	4	Pik3r5
220	4	Nkd2
260	4	Ccr4
262	4	Gm969
265	4	Pramel3
266	4	Kcna5
299	4	1700129I15Rik
310	4
319	4	Akap4
385	4	Plcxd3
399	4	Ighv7-4
410	4
423	4
440	4	1110030L07Rik
443	4	Galp
476	4
576	4
641	4	4932443J21Rik
758	4	4930503E15Rik
1000	4	Olfr1324
5	5	Sorcs2
230	5	Myo5a
571	5	Lpl
713	5	C80638
718	5	Csf2rb2
825	5	Slc37a2
1005	5	Spsb4
1515	5	Cd207
1627	5	Anxa3
1901	5	Mmp12
2018	5	Adam8
2112	5	Lyz
2286	5	Cd63
2406	5	Tm7sf1
2953	5	Mlana
2987	5	Atp6ap2
3245	5	Blnk
3262	5	Hey1
3601	5	Trem2
3788	5	Gpnmb
3899	5	Clec7a
3932	5	Vat1
4532	5	Syngr1
5306	5	Trim29
5551	5	Siglec5
5967	5	Gpr137b-ps
7238	5	Il7r
7311	5	Rragd
6	6	Mpst
167	6
3155	6	Nxf1
3282	6	5830434P21Rik
3706	6	Mcm3ap
3839	6	Dhx30
5688	6	Polr2c
8	7	Krt12
9	7	RLBP1L2
12	7	AI467503
37	7
52	7	Olfr893
68	7	Sbp
88	7	St6galnac6
89	7	Ssfa2
119	7	Olfr875
121	7
145	7	Gpc5
153	7	MTX1
251	7	Slc30a5
257	7	Acsl1
305	7	Ubie
483	7	LOC691981
1412	7
10	8	Uox
673	8	Adk
703	8	Rgn
777	8	Egr1
878	8	Hsd11b1
1067	8	Sdhb
2013	8	Skp1a
2110	8	1110008K04Rik
2285	8	Aadac
2645	8	Cops7b
3084	8	Hibadh
3344	8	Pde3b
3454	8	Aldh6a1
3653	8	A330021E22Rik
3690	8	Il4ra
6083	8	Bms1
6704	8	Myh9
7321	8	Eml4
11	9	Rpp38
64	9	Osr2
131	9	B3gnt4
154	9	Slco6c1
193	9	BC005561
370	9	Defb13
413	9	AU042671
466	9	Sfrs10
545	9	Bank1
604	9	Srfbp1
859	9
1069	9	Btbd14b
3692	9	B4galt5
3970	9	Col7a1
4127	9	Gm467
4188	9	Nsbp1
4192	9
4237	9	LOC361623
13	10	Rfc5
205	10
500	10	Usp43
877	10	Smc2
1518	10	UBE2T
1606	10	Smpdl3b
1962	10	Trim59
2106	10	Pcna
2441	10	Cenpk
2472	10	Shcbp1
2534	10	Oip5
2793	10
2922	10	Ccdc34
3296	10	Pcna
3908	10	Gm70
3940	10	Kntc1
4087	10	Mcm8
4470	10	C330027C09Rik
4641	10	Prim1
6126	10	Ect2
14	11
4093	11	MGC157306
5117	11	Diap1
5761	11	Cbx2
7346	11	Ptprm
15	12	Scn5a
18	12
90	12	Olfr447
94	12
138	12	LOC279185
272	12	Klhl10
567	12	Cacna1c
608	12	EG434459
16	13	Gcn5l2
39	13	Rpl19
95	13	Gng13
233	13	Hsf2bp
307	13	Hira
630	13	Strn
17	14	Hmgb1
295	14
431	14	Rab20
469	14	Hmgb1
1367	14	Jarid1a
1707	14	Hmgb1
2170	14	Ing3
2222	14	Hmgb1
2260	14	Hmgb1
2311	14	Mageh1
2483	14	Hmgb1
2492	14	E030030I06Rik
2827	14	Hmgb1
3005	14	Hmgb1
3206	14	Hmgb1
3287	14	Hmgb1
3609	14	RGD1306157_predicted
4004	14	Hmgb1
4104	14	Hmgb1
4241	14	Hmgb1
4321	14	Mkln1
4682	14
4780	14	Hmgb1
4815	14	Hmgb1
4829	14	3830406C13Rik
5049	14	Hmgb1
5178	14	Syne2
5200	14	Hmgb1
5276	14	Hmox1
5305	14	Nbeal2_predicted
5344	14
5530	14
5860	14	Hmgb1
5903	14	Syne2
6033	14	Hmgb1
6087	14	Ncl
6095	14	Hmgb1
7003	14	Hmgb1
7109	14
7366	14
19	15
41	15	Pcdh9
42	15	4930470P17Rik
43	15	E130103I17Rik
45	15	Zfp273
111	15
143	15	LOC100125366///Rps2
147	15	1700125D06Rik
194	15	1700011I03Rik
195	15	Olfr895
199	15
294	15	Max
326	15	A930011O12Rik
340	15	CCDC113
355	15
420	15	Cda
542	15
612	15	MGC127772
903	15	Rrh
1555	15	V1ra9
20	16	Pcgf2
27	16	Tal2
110	16	1110054H05Rik
937	16
21	17	Rbm39
23	18	Bmp4
46	18	Tox4
57	18	RGD1559895_predicted
685	18	Rab2b
2078	18	Ddhd1
2348	18	Sucla2
2511	18	RGD1311455_predicted
2845	18	Dad1
3297	18	Cebpe
3547	18	Slc39a2
3756	18	Rpp14
3798	18	Sgcg
3826	18	Acin1
4067	18	Entpd4
4579	18	Oscar
4595	18	Dgkh
4860	18	Tmem55b
4978	18	Supt16h
5104	18	C14orf105
5181	18	Mmp14
5949	18	Slc7a7
6477	18
6498	18	D14Ertd449e
7354	18	Ccnb1ip1
24	19	Sorbs1
404	19	C1r
1085	19	Bmp1
1540	19	Palmd
1688	19	Fgl1
2069	19	Gstm1
2178	19	Ifitm3
2300	19	Socs2
2439	19	Trpv4
2851	19
2930	19	Edg8
3100	19	Rnase4
3249	19	Gne
3425	19	Entpd5
3525	19	Grem2
3820	19	8430432M10Rik
4089	19	Mt1
4164	19	Kctd2
4248	19	D10Bwg1364e
4616	19	Etv4
4738	19	Ddx39
4893	19	Ppm1f
4930	19	Sema5b
5238	19	1810034M08Rik
5563	19	Inhba
5693	19	Fetub
6167	19	1500005A01Rik
6293	19	Shb
6300	19	LDLRAP1
6641	19	Uck1
6643	19	Plekhg4
6667	19	Ang1
6995	19	Prhoxnb
7251	19	Nfkbiz
7363	19	Es22
25	20	2310038K02Rik
977	20	Trim34
1621	20	LOC387793
2345	20	Mrpl48
2874	20	Trim12
3453	20	Sox6
3999	20	Mrpl48
4480	20	Phca
5159	20	Aqp11
5894	20	Plekhb1
7269	20	Psma1
28	21	Fbp2
2529	21	Msln
3445	21	Upk1b
3734	21	Pdpn
3965	21	Cldn15
5544	21	E330039G21Rik
5772	21	Rspo1
5884	21	Igfbp5
6943	21	Gpc3
29	22	Eif3d
30	23	LOC123688
92	23	Ftsj3
211	23	E230015L20Rik
375	23	Pabpn1
386	23	Rpl6
422	23	Ctage5
1047	23	Arpc2
1105	23	A630007B06Rik
1251	23	Frag1
1263	23	Usp53
1465	23	ALS2CR4
1483	23	Sbno1
1619	23	2810455K09Rik
1778	23	Fbxo4
2508	23	Pxk
2521	23	Col1a1
2859	23	Ripk1
2995	23	1700003O08Rik
3500	23	5830416A07Rik
3509	23	B3bp
3731	23	2900016D05Rik
3759	23	Terf2
3780	23	Optn
3994	23	Hnrpa3
4020	23	Tle1
4152	23	Cdh2
4488	23	Mia2
4565	23	C9orf93
4951	23	Ndufab1
4968	23	Chn2
5083	23	Evi5
5243	23	Map3k7ip2
5425	23	Ociad1
5657	23	Grb14
6000	23	Zkscan3
31	24	BC018242
557	24	Tram1l1
3089	24	Prkar2b
3530	24	Atp8b2
4373	24	4632428N05Rik
4400	24	Anxa1
4463	24	2810032E02Rik
4548	24	Tspan6
4973	24	Tspan5
5386	24	Prmt2
5528	24	Il17rd
5644	24	Epb4.1l2
32	25	D0HXS9928E
55	25	Dync1h1
201	25	AV260376
271	25	Ppp2r5e
371	25	Whsc1l1
502	25	Nek8
736	25	Polrmt
1076	25	Pprc1
1180	25	Csrp2bp
1440	25	Usp19
2464	25	Snf1lk2
2570	25	Sub1
3103	25	Ncoa6
3152	25	Larp1
4178	25	Ppfia1
4232	25	Dpp8
4511	25	RGD1310199
33	26	Cnksr1
91	26	Rasef
286	26	Ccdc64b
409	26	RGD1310819_predicted
680	26	Unc5cl
961	26	Spint1
1362	26	Atad4
1395	26	Ace
1591	26	1810010D01Rik
2314	26	Cftr
2356	26	Tacstd1
2583	26	1700027N10Rik
3707	26	Slc12a8
3754	26	Flrt3
3917	26	Auts2
4143	26	Anxa13
5315	26	Muc1
6103	26	H19
6874	26	Bex1
7204	26	Clic6
34	27	AW125753
187	27	Ldb2
556	27	Arl10c
633	27	Trim7
1162	27	Magea3
2131	27	Slfn5
2591	27
2703	27	Arid1a
3267	27
3337	27	Wnt6
3691	27	Stim2
4112	27	A430093A21Rik
4139	27	Mylc2pl
4151	27	Mrps31_predicted
4722	27	Psmd11
5113	27	Zdhhc22
5183	27	Nek11
5552	27	Cyp2b13
5868	27	Cts7
6875	27	Gjc1
7438	27	Ptcd1
35	28
36	29	RGD1562658_predicted
1142	29	Apcs
1347	29	Cxadr
1899	29	Pigm
3201	29
3256	29	Usf1
3442	29	LOC623121///E030037K03Rik
4986	29	F11r
5148	29	Ppox
5214	29	Smyd2
5757	29	Fcrla
6322	29	AI447904
6721	29	AI447904
38	30	MYH7
85	30	B930006L02Rik
87	30	BC060632
174	30	Muc19
282	30	Il21r
587	30	Pear1
705	30	Hmgb1
831	30	Tsga8
890	30	Syne2
1710	30	AW146299
1744	30	Rabac1
1878	30	Fusip1
2046	30	1700063K16Rik
2119	30
2132	30	Sema6c
2159	30	Olfr1226
2310	30	Hemt1
2328	30	Nr2c1
2330	30	Foxd2
2437	30
2725	30	4931412G03Rik
2778	30	Stam2
2809	30	Tpte
2856	30	Lars2
2857	30	Hes7
2907	30	2700087H15Rik
2915	30	Hs6st3
2962	30	Eln
3114	30	Tcf7l2
3353	30	Suhw2
3435	30	BC010304
3548	30	Mras
3620	30	Sod3
3821	30	Rgs6
3845	30
3952	30	Hnrpab
4002	30	Tnk1
4022	30	Ctsj
4039	30	1100001H23Rik
4048	30	Lars2
4066	30	E030012M19Rik
4328	30	Zbtb24
4599	30	Cdk5r2
4906	30	NSUN4
5076	30	Nxn
5433	30	Rtkn
5587	30	Ppp1r10
5665	30	Ccdc27
5750	30	Ptprz1
6117	30
6219	30	Rhoa
6271	30
6595	30	AY036118
6738	30	Pigt
6778	30	Pcanap5
6831	30	LOC667804
6869	30	Sytl1
40	31
177	31	Ace2
217	31	2210407C18Rik
229	31	Gm766
255	31	Expi
269	31	1810008K16Rik
362	31	Degs2
363	31	Tp53i5
565	31	MEP1B
697	31	9130012O13Rik
744	31	2010016B13Rik
917	31	Slc26a6
1144	31	Actg2
1550	31	Abp1
1857	31	Serpini2
1920	31	ORF9
2278	31	Gli1
2346	31	1810017F10Rik
2412	31
2853	31	Sectm1
2877	31	Slc15a1
2903	31	Foxf2
3122	31	Aqp12
3307	31
3364	31	Lgals6
3468	31	Cxadrl1
3766	31	Prap1
4429	31	Ppy
7156	31	Reg3d
44	32	Cyp2c37
792	32	Wfdc2
1828	32	Gpld1
1942	32	Cyp2c54
2035	32	Slc9a3r1
2088	32	Atp2b3
3319	32	Dusp22
3649	32	Mesp1
3757	32	2810006K23Rik
3763	32	Fmo3
3884	32	Isg20
4024	32	Cyp2c50
4315	32	Abca8a
4846	32	2010002N04Rik
4863	32	Reep5
4881	32	C7orf24
5100	32	Igfbp2
47	33	BC030867
4500	33	LOC459084
4648	33	Mphosph9
5054	33	RGD1308367
5095	33
5196	33	Fras1
5253	33
5387	33	Prl4a1
5389	33	1700019G17Rik
5498	33	4930430F08Rik
5517	33	FBXO31
5518	33	Olfr345
5569	33	Jazf1
5661	33	Olfr799
5703	33
6082	33	V1rg2
6418	33	Als4
6792	33	2310002L13Rik
7100	33	V1rb2
7317	33	4933401F05Rik
48	34	Mapk6
184	34	BC060632
1958	34	Ppp1r3f
2276	34	Cldn22
2307	34	DEPDC7
2315	34	Lgr4
2333	34	WDR51A
2841	34	2310004N24Rik
3117	34	Gng12
3357	34	Rdhs
3381	34	Zfp11
3415	34	Klf15
4027	34	THSD7B
4514	34	Ugt8
5031	34	CCDC128
5388	34	Zfp39
5792	34	Ece2
5929	34	Vtn
6068	34	Slc16a10
6670	34	Amid
50	35	C730027P07Rik
157	35	Me1
304	35	Zdhhc6
577	35	Dlat
900	35	Dnmt3b
988	35	D10Ucla1
1001	35	Ralgps1
1023	35	Elovl6
1141	35	Slc2a4
1331	35	Gngt1
1522	35	Ung
1611	35	Thrsp
1695	35	Ndufa8
1767	35	Aqp8
2197	35
2347	35	Rdh16
2479	35	Fasn
2554	35	Cyp7a1
2566	35	Gtl3
2654	35	Tmprss2
2981	35	BC021614
3625	35	Elovl5
3795	35	5730537D05Rik
3880	35	9630046K23Rik
4008	35	Scarb1
4345	35	Mx2
5167	35
5194	35	SLC41A3
6058	35	Ipmk
6242	35	Acly
6516	35	Pla2g12a
6596	35	Pcp4l1
6979	35	Tmem135
51	36	Slc5a8
54	36	Sftpc
61	36	Olfr1019
76	36	Gvin1
113	36	MOV10L1
117	36	1700019P21Rik
156	36
158	36	Tac2
159	36	Ccr1
160	36	Calcoco2
181	36	Olfr1450
182	36	C3orf62
185	36	4921529O18Rik
237	36
278	36	Fras1
297	36	Ntf5
324	36	4930419G24Rik
335	36	Enah
359	36
374	36	LOC100040031///LOC382133
465	36	Hoxc11
474	36	Lhx1
485	36	D630042P16Rik
488	36	Car6
491	36	Zpbp
512	36	9630048M01Rik
514	36	Hoxc5
515	36	Retn
518	36
519	36	Odz3
540	36	RGD1308026_predicted
552	36	Dnahc9
553	36	D2Ertd435e
589	36	Fzd3
590	36	Aurkc
591	36	Rasd1
649	36	Ccl19
711	36	Casq1
723	36	Faim
790	36
802	36	Pacrg
806	36	Kctd8
820	36	Slc24a3
840	36	Otop1
844	36	Dbil5
936	36	Fgf8
940	36	Prok1
1078	36	RGD1310736_predicted
1082	36
1103	36	Pde1c
1117	36	DDX43
1158	36
1220	36	Rtbdn
1287	36	FGD1
1434	36	MGC33657
1501	36
1519	36	Arhgef9
1747	36	Insm1
1786	36	4933401B06Rik
1892	36
2507	36	Ddx50
2596	36	Alpk1_predicted
2673	36	Pogk
2992	36	C19orf18
3682	36	Olfr1030
3900	36	Gm1527
4107	36	Mbd3l2
4153	36
4245	36	Wsb2
4246	36	Capn6
5130	36	Erbb4
5794	36	Olfr1342
5914	36	OTTMUSG00000010173
6642	36	Nt5c3l
7425	36	6430585N13Rik
53	37	Zbtb7a
66	37
382	37	Mdm2
435	37	Cri1
701	37	Gan
1371	37	Nr4a2
1682	37	Myo1e
1773	37	Pdcl3
1825	37	Tacc1
2007	37	Usp53
2398	37	AI413194
2604	37	C79267
2894	37	2210401K01Rik
3150	37	5730455A04Rik
3458	37	LOC384091
3951	37	Sesn2
4313	37	Mat2a
4593	37	Bach1
5245	37	Ches1
5456	37	Rbm16
5705	37	Fgd6
5782	37	Cand2
6734	37	1700030G06Rik
56	38	2610042O14Rik
906	38	2310032D16Rik
1625	38	Itch
2096	38	Scand1
2619	38	Hand1
2716	38	2410002F23Rik
3604	38	Scand1
4099	38	Sdbcag84
5067	38	Bbox1
5418	38	Nat5
6184	38	Mea1
58	39	4932417H02Rik
207	39	SAMD1
248	39	Slc30a1
489	39	DOPEY2
522	39	BC039093
627	39	RGD1305138_predicted
879	39	DYM
986	39	Usp5
995	39	Rpo1-3
1811	39
1821	39	Dnm2
2325	39	Hipk2
2721	39	Pcnxl3
2909	39	Mtmr4
3859	39	2210408F21Rik
4097	39	1500016L11Rik
4165	39	Rpl34
4581	39	Ctbs
5055	39	Apoc3
5347	39	RGD1305314
5669	39	Ttr
59	40	Ulk2
60	41	Trit1
62	42	Akap1
135	42	E130201H02Rik
1651	42	Prkrip1
1862	42	Fus
2190	42	MGC133511
2268	42	Pip5k1c
3945	42	Mkrn1-ps1
4015	42	Hnrpa0
4677	42
5769	42	Mrpl36
5819	42	Car14
5995	42	Luc7l2
6125	42	2610207I05Rik
6613	42	Aldh9a1
63	43	Fgf10
679	43
918	43	Adamtsl4
943	43	Cs
1360	43
1636	43	Gstm2
2117	43	Hoxb1
2456	43	Mx1
3177	43	Gpr84
3320	43	2310015J09Rik
3947	43	Fads2
4259	43	Allc
4659	43	6330403K07Rik
5537	43	CYLC1
5726	43	Gapdh
5908	43	Csl
6195	43	Ppm1b
6247	43	C2orf13
6248	43	Scd1
6444	43	Krtap9-1
7193	43	Irs1
65	44	Bcnp1///Pgls
103	44	Leprotl1
499	44	LOC680815
511	44	Gadd45gip1
870	44	Gcdh
1528	44	2510049I19Rik
1546	44	PURA
2030	44	2310051N18Rik
2068	44	LOC100041000
2403	44	Slc7a2
2985	44	Gpr97
3642	44	Arhgef10
3753	44	Usp38
3860	44	Tpm4
4226	44	Pbx4
4537	44	Agpat5
4686	44	Sh2d4a
4736	44	Edg4
4753	44	Tmem38a
4894	44	Atp6v1b2
5380	44	Slc18a1
5603	44	Maf
67	45	Crb1
114	45	Becn1
204	45	Bbx
436	45
798	45	Lias
1062	45	Cab39
1640	45	Nos2
1933	45	Eprs
3052	45	Cdc25a
5981	45	1500031M22Rik
6321	45	1100001A21Rik
69	46	Ehhadh
164	46	Serping1
1268	46	Itih3
1891	46	Pi4k2b
3050	46	1300018K11Rik
3716	46	Nadk
3747	46	Tnip2
5927	46	Heatr1_predicted
70	47	Pdlim1
209	47	Rps27l
241	47
263	47	Pik4ca
389	47	Hdgfrp2
415	47	Rbbp5
463	47	Zfp777
805	47	Mtmr10
1110	47	Lin52
1138	47	BC002230
1539	47	KIAA0174
1740	47	Lrrc47
1863	47	2310075A12Rik
1968	47	2700085E05Rik
2264	47	Eif3eip
2390	47	Abl1
2614	47	Rai17
2715	47	Dock1
2830	47	Cdc2l6
2888	47	Prmt7
3437	47	Sec24b
3465	47
3623	47	Pdlim1
4524	47	RGD1564725_predicted
71	48	Rps6
223	48	Rpsa
358	48	Eef1d
434	48
559	48
928	48	A730055C05Rik
971	48
1205	48
1231	48
1749	48
2920	48
3286	48	Rps6
3487	48
4217	48
5383	48	Rcbtb1
7345	48	Hdac8
72	49	9630013A20Rik
144	49	Sprr2d
155	49	Cckbr
183	49	Dnmt3a
196	49	Gm996
372	49	Olfr1506
380	49	Wscd1
426	49
439	49	Zfp371
454	49	Itlnb
528	49	2410018E23Rik
592	49	Coro6
682	49	Prr8
695	49	Slc43a2
746	49
778	49	Kcnk5
846	49	Scarf2
869	49	Nudt15
1473	49	Fthl17
1520	49	4933422A05Rik
1544	49	Gmps
5578	49
6365	49	Stmn2
73	50	Amfr
360	50	NUP43
684	50	KIAA0409
1681	50	Arhgap12
1867	50	Smc6
1912	50	Usp48
2118	50	Ltbr
2232	50	Sfrs2ip
2234	50
2326	50	Uap1
2582	50	Ggnbp2
2795	50	Dhx34
3680	50	Tmeff1
3812	50	1200011I18Rik
3848	50	Tlr3
3930	50	Cog6
4545	50	Ube2v2
4555	50	4932415G12Rik
4741	50	LOC500413
5146	50	Zfand5
5462	50	Sema3d
5668	50	5730537H01Rik
5913	50	Sav1
5951	50	Lrp3
6272	50	4921504N20Rik
6888	50	Rab27b
75	51	4930471G03Rik
149	51	Eif3s10
754	51	LOC286984
901	51	ZNF462
933	51	Ppifos
959	51	Vps37a
969	51	Btn1a1
1101	51	Dfnb59
1237	51	Olfr1346
1388	51	V1rb2
1907	51	Parp6
1964	51	D130059P03Rik
2066	51	Olfr267
77	52	Crbn
2487	52	Fat1
5355	52	Tm4sf11
5799	52	Vps25
6009	52	Prnpip1
6076	52
6509	52	Ncstn
7082	52	Tuba4a
7309	52	Znhit1
7359	52	Atg4c
79	53
851	53	Ppfibp1
854	53	Ly6d
911	53	AW060207
1311	53	BC021785
1442	53	Myh14
2145	53	Dgcr2
2253	53	Cops7a_predicted
2435	53	C6orf118
2453	53	Tgfbr2
2790	53	Myo1b
3751	53	Ank3
3834	53	Nfe2l2
3888	53	Zfp275
3891	53	Cpt1b
3909	53	Synpo
4056	53	Ahcy
4120	53	Slc43a1
4609	53	4930539A06Rik
5427	53	Pdk4
5741	53	Unc5b
5933	53	Defb1
80	54	H2-Ea
367	54	Tap2
654	54	H2-K1
1026	54	H2-Q7
1091	54	H2-Q1
2082	54	4933402B14Rik
2408	54	Zfp422
2561	54	Pde9a
2908	54	H2-Q5
3443	54	Hes5
3990	54	H2-Ke2
4220	54	Slc1a3
4292	54	Aars2
4653	54	Vps52
4956	54	9030612M13Rik
5002	54	C4b
5812	54	ENSMUSG00000073403
7410	54	Tcea2
81	55	Lmod1
1297	55	Myl9
1725	55	Ccl21b
3657	55	Aspn
7065	55	Tnnt2
83	56	Accn4
129	56	Krtap16-8
202	56	Pou1f1
498	56	Hmgb2
664	56	Olfr342
814	56	2810003K23Rik
1102	56
1292	56	Robo2
1313	56	Tac1
1330	56
1503	56	Ncf1
1716	56
1721	56	Gpr143
1753	56
1790	56	Tead1
1809	56	U46068
1816	56
1846	56	Olfr393
1866	56	Mare
1910	56
2283	56	Fchsd1_predicted
84	57	Arhgef12
122	57
273	57	Rpl23
429	57
734	57	Spo11
738	57	THOC7
909	57	Fgf11
1028	57	Mrpl32
1068	57	Atxn7l4
1424	57	EG238217
1439	57	Fbxo33
1475	57	MGC114471
1642	57	Psma6
1668	57	Klra3
1817	57
1853	57	Mrpl45
1953	57	1810037I17Rik
2243	57	LOC666899///Rpl30
2396	57	1700030A21Rik
2465	57	2310037I24Rik
2475	57	Max
2665	57
2797	57	Gapdh
2961	57	2310022M17Rik
3162	57	Phpt1
3198	57
3216	57	Eif3s12
3241	57
3477	57	Snrpd1
3950	57
3963	57	Pcdh10
4144	57	Rpl24
4286	57	Mrps21
4424	57	Pln
4444	57
4812	57
4836	57	Wdr12
4927	57	Rpl10
4961	57	Rpl10
5129	57	D10Bwg1379e
5186	57	HERC4
5361	57	3110050K21Rik
5801	57	Spcs1
6001	57	Cdk9
6028	57	Rpl7
6212	57	2810012L14Rik
6452	57
6499	57	1110049G11Rik
6601	57	Fubp1
6679	57	Rpl23a
6736	57	Cbr4
86	58	Hmgcs1
298	58	Hmgcr
444	58	Lbr
740	58	1810005K13Rik
760	58	Pmvk
856	58	1600032L17Rik
912	58	Dntt
934	58	Ropn1l
964	58	Stard4
1723	58	Lss
1869	58	Sqle
2031	58
2736	58	Klk1b4
2746	58	Qdpr
2866	58	Pcsk9
3417	58	Slc16a2
3526	58	Acat1
3728	58	Slc23a1
3942	58	Nfe2
3958	58	Acss2
4032	58	Adam11
4077	58	Acot7
4161	58	Gpsn2
4357	58	Tm7sf2
4388	58	Fads1
4700	58	Tmprss4
4870	58	Mvd
5020	58	Mybbp1a
5060	58	Rdh11
5198	58	Fabp5
5455	58	Mmab
5789	58	Qdpr
6382	58	Echdc1
6458	58	Insig1
6467	58	Fabp5
6629	58	Pstpip2
6777	58	Dhcr7
6988	58	Acat2
7206	58	Hsd17b11
7297	58	2810401C16Rik
7405	58	Prpf8
7411	58	Acadm
93	59	Ercc2
97	60	Adcy6
1173	60	Rpl10a
4725	60
5106	60
6561	60
6576	60
6759	60	EG382723
6936	60
98	61	Ccnb1
289	61	Ube2c
393	61	6720460F02Rik
441	61	Aurka
541	61	Racgap1
610	61	AI449441
1177	61	Hmgb2
1342	61	Fbxo25
1469	61	Arhgef16
1489	61	Slpi
1497	61	Kif22
1601	61	Ltb4dh
1623	61	Kif11
1823	61	3000004C01Rik
2338	61	Cdc20
2705	61	Ccnb1
2756	61	Psrc1
2771	61	Mki67
2823	61
2900	61	Ns5atp9
2934	61	Ccna2
3040	61	Sgol1
3125	61	FAM33A
3190	61	Cdca3
3203	61	C13orf34
3274	61	Mre11a
3374	61	Cdca7
3781	61	Cenpe
3846	61	C79407
3882	61	Melk
4072	61	Stmn1
4088	61	2310043D08Rik
4145	61	Anln
4196	61
4752	61	Kif15
4763	61	Depdc1b
4871	61	Nuf2
5009	61	Birc5
5052	61	D2Ertd750e
5434	61	Ccnb2
5542	61	Plk1
5561	61
5950	61	CDCA5
5956	61	2610318C08Rik
5992	61	Skp2
6112	61	Cdc20
6540	61	Neil3
6587	61	Cdca8
6687	61	Top2a
6717	61	Ttk
6901	61	Kif4
7116	61	Nusap1
7281	61	Ndc80
100	62	Ucp1
872	62	Ptpn20
1409	62	Gnpda2
101	63	Eif2ak1
243	63	RGD1563920_predicted
353	63	3110057O12Rik
976	63	Prpsap2
1328	63	Ccne2
1484	63	Ndufv2
2139	63	2610036L11Rik
2277	63	Etfa
5230	63	2310057J16Rik
5377	63	Zfp668
5781	63	Ikbke
5783	63	BC037034
6588	63	Chd6
6618	63	Csnk1d
6789	63	Rhbdl6
6796	63	Zfp282
7393	63	Ercc4
102	64	Timp3
134	64	Mest
377	64	Avpr1a
504	64	Mcam
1833	64	Zfp521
1978	64	Pecam1
1980	64	Esm1
2320	64	Zpbp2
2413	64	ADIPOQ
2542	64	Nrarp
3427	64	LOC507172
4079	64	Dll4
4308	64	Vegfc
4742	64	Lyve1
5309	64	Angpt2
104	65	Emr4
525	65	Fpr1
837	65	Slamf9
1421	65	Cxcl13
1470	65	Lhx8
2104	65	Igl-V1
2493	65	Marco
3238	65
3594	65	Fabp7
3608	65	Ccl24
5594	65	Klra2
6209	65	D6Ertd456e
6346	65	Ccl12
6850	65	Ms4a8a
6904	65	Clec4a1
105	66	Wbp2
224	66	C130039O16Rik///9430029N19Rik
312	66	Rbpms2
341	66	Ddx24
346	66	Nol6
459	66	1700022N24Rik
615	66	2600002E23Rik
651	66	Bles03
1112	66	LOC514320
1197	66	Snrpa
1277	66	Alg3
1706	66	Pacsin2
2388	66	Sfrs7
3108	66	Stra8
3166	66	BC017158
3495	66	Pnpla2
3808	66	Acad9
3894	66	5730445M16Rik
4355	66	OLFML2B
4397	66	Mad1l1
5374	66	Acp1
106	67	Lxn
175	67	Calcrl
198	67	1110006O17Rik
1098	67	Gimap5
1654	67	Rhoj
2678	67	Sdpr
2947	67	Klhl4
2998	67	Npl
3355	67	Gbas
3589	67	Rnf157
3786	67	Myct1
4082	67	Dna2l
4519	67	Id4
4582	67	Chst7
4964	67	Thbd
4995	67	Pla2r1
5094	67	Tek
5282	67	LIMCH1
5303	67	Gja1
5534	67	1500041B16Rik
5609	67	Zfp503
5632	67	Cldn5
5735	67	Tfpi
5745	67	TMEM22
5851	67	Cnr2
5961	67	Emcn
6334	67	AI173486
6493	67	Pcdhb14
6538	67	Icam2
6915	67	Nr2f1
107	68	CIB4
151	68	LOC100043057///Gm540
188	68	DENND4C
227	68	9930013L23Rik
411	68	Cnih3
430	68	Olfr67
507	68	Nr5a1
579	68	RT1-M6-2
600	68	FAM53B
763	68	V1rc4
930	68
1004	68	4930422G04Rik
1108	68	Psat1
1166	68	Hspd1
1511	68	Olfr1095
1915	68	Fut9
2510	68	Btbd7
108	69
455	69	Emd
614	69	1810035L17Rik
623	69	Tssk5
947	69	LOC440957
1315	69	Tmem39b
1455	69
1487	69	Fbxo45
2393	69	Pin4
2568	69
2697	69	Pex6
2737	69	Atf1
3265	69	Rpl23
4614	69	Pafah1b1
5190	69	4930524B17Rik
5232	69	Laptm4a
5775	69	4933434L15Rik
5947	69	Map2k4
7289	69	Ehbp1
109	70	Xlr5c
875	70	Zhx2
950	70	Olfr78
1045	70	Btbd16
2032	70	Prpmp5
2747	70	Olfr642
2763	70	Nlgn1
2950	70	1700022K14Rik
3142	70	LOC504554
112	71	Klhl5
338	71	Abhd1
609	71
914	71	Tlr1
1036	71	Corin
2518	71	Cep135
2639	71	RGD1310137
2743	71	Rbks
2832	71	Uchl1
3323	71	Poln
3436	71	Atp10d
5110	71	Galnt11
5263	71	Slc5a6
6016	71
115	72	Prnp
1505	72	Grina
1509	72	Otub1
2181	72	Polr3e
2370	72	2510006D16Rik
3076	72	Ppm1g
3081	72	Smg5
3148	72	Sgta
4541	72	1110002B05Rik
6960	72	1700007D05Rik
7027	72	Stap1
7239	72	Brp44l
7299	72	UGCGL2
118	73	FRMD6
390	73	Bicc1
1444	73	Fmod
1917	73	Slc1a5
2528	73	Ptpn13
4221	73	Plcd3
4604	73	Vasn
5605	73	Pcdhb21
6006	73	Fkbp10
6447	73	Cpxm1
6675	73	Tmem132a
6827	73	BB049667
120	74	Olfr638
1458	74	Prx
1479	74
2391	74	V1rh9
4936	74	Tex18
123	75	Matr3
170	75	Zfand5
368	75	Pik3ca
748	75	Hspd1
1034	75	Thap7
1094	75	Cugbp1
1357	75	Kdelr2
1373	75	Urod
1404	75	PRKR
1743	75	4921507I02Rik
1987	75	Narg1l
2204	75	Lancl1
2292	75	Tnpo3
3099	75	Pcyt1a
3144	75	Apc
3836	75	Utp14b
6401	75
124	76
232	76	Mrps30
388	76
584	76
629	76	Nox1
4858	76	MGC114388
5218	76	Olfr1094
6254	76	Zfp449
6798	76	Csmd3
7055	76	OR10A5
7117	76	Slc1a2
125	77	Tspan7
261	77	Cd55
631	77	Eltd1
644	77	Cyp4b1
1383	77	CLEC14A
1586	77	Tspan2
1858	77	Meis2
2327	77	Fgd5
2477	77	Lama4
3211	77	Ppap2a
3213	77	Ctla2a
3750	77	Mmrn2
5115	77	Oit3
6188	77	Gata2
6356	77	LOC631037
130	78	Abca6
379	78	C14orf73
539	78	9030408N13Rik
1532	78	Slamf8
1708	78	Pkm2
2374	78	Tubb5
2833	78	Itgax
4484	78	Ckb
5058	78	Card11
6173	78	Rhoc
6343	78
132	79	Ncor1
136	80	Mpp2
447	80	2310047I15Rik
448	80	Clic5
690	80	CG9867
137	81	Chd9
140	82	Vill
492	82	Clec3b
532	82	Mapkapk3
572	82	Acaa1a
965	82	1700048O20Rik
1164	82	Itga9
1211	82	Nphp3
1446	82	Rfxap
1775	82	Dbr1
1813	82	A330045H12Rik
1935	82	Sec22l3
2862	82
2963	82	A930014K01Rik
3058	82	A530032D15Rik
3345	82	Rpl29
3347	82	V1rd14
3636	82
4494	82	DCLK3
4607	82	Il20rb
4716	82
4864	82	Xylb
5628	82	Rnf7
6014	82
6529	82	Rpl29
6606	82	Zfp167
141	83
331	83	PQLC3
513	83	5033428B15Rik
941	83	Amot
983	83	Olfr155
1012	83	Pglyrp4
1295	83	BC006705
1457	83	Phkb
1567	83	Ntrk2
6947	83	2810003C17Rik
142	84	Plekhb2
264	84	Sdcbp
707	84	Arhgef19
1198	84	Stx7
1321	84	Art3
1441	84
2664	84	Zfpm2
2896	84	Rerg
2901	84	Tm4sf1
2997	84	Sytl2
3030	84	9330132E09Rik
3132	84	Prkg1
3278	84	Postn
3712	84	GPR177
3735	84	Hey2
3773	84	Gucy1b3
6151	84	Pcdhb17
6771	84	Txnip
146	85	C1orf130
558	85	Rab6b
795	85	Pqlc2
1595	85
3579	85	Eef1g
4580	85	Extl1
4704	85	BC025833
4882	85	Rap1gap
5210	85	Akr1e1
5674	85	Tceb3
5744	85	UBIAD1
7375	85	RGD1305453
150	86	Pcgf1
1289	86	5730439E10Rik
1734	86	Slc7a4
2084	86	Pgpep1
2343	86	Pttg1ip
3396	86	Jtv1
3792	86	Ring1
4235	86	Atp5d
4367	86	HSDL2
5335	86	Hadha
5416	86	1300010F03Rik
5572	86	Decr1
152	87	Epb4.1l4b
392	87	Tsta3
675	87	CG15021
1777	87	Hgf
2114	87	Gcgr
2812	87	Pgm3
3212	87	LOC459090
3406	87	41159
5189	87	Smc4
5401	87	Sdcbp
6094	87	Rasa1
7022	87	Mospd2
161	88	Fbxl10
669	88	Ctsd
832	88	6330583M11Rik
1184	88	Tcfap2c
2912	88	Gm2a
3009	88	Mpp1
3745	88	Rnf34
4394	88	Atp1b3
4530	88	EG245297
5748	88	Sms
5926	88	SCCPDH
6023	88	Icam1
6181	88	Gltp
6937	88	Il2rg
7292	88	Pla2g6
162	89
594	89	Fibp
1038	89	Setdb1
1148	89	Eif4e2
1531	89	Tk2
1895	89	Hnrpf
2025	89	Ppp2r4
2192	89	Mpv17
3184	89	C14orf21
3188	89	Ubl3
3279	89	Chfr
3342	89	D10Wsu52e
3379	89	Metap2
3803	89
3828	89	Ubc
3997	89	C1qbp
4007	89	Bat1a
4329	89	Scarb2
4448	89	Adamts7
4843	89	E330009J07Rik
5524	89	Farp2
7237	89	Prdx6
7414	89	Bst2
163	90	Cyp2b13
270	90	Adam25
495	90	Fcer1a
501	90	Olfr629
506	90
531	90	Tcte1
747	90	Defb39
833	90	4930434E21Rik
888	90	Nkx2-9
898	90
924	90	Satb2
1016	90	LOC498251
1127	90	Gnl3l
1165	90	Olfr769
1213	90	Pcdhb16
1246	90	9430028I06Rik
1283	90	Krtap14
1481	90	Chl1
1788	90	V2r2
1952	90
2061	90	Cngb3
2120	90	Abpg
2175	90	Lrrc16
2206	90	App
2312	90	4930503B20Rik
2376	90	SPINK1
2385	90	Gnptab
2397	90
2432	90	Bcas1
2460	90	AW212607
2514	90	Dmrt3
2585	90	RGD1563534_predicted
3066	90	Cdkn2a
3168	90	A330102K23Rik
3352	90	Nol4
3457	90	A230020G22Rik
3535	90	9630031F12Rik
3537	90	Zfp46
3743	90
3775	90
4228	90	Olfr473
4490	90	Spt1
4905	90	Ns5atp9
5539	90
5588	90	Olfr727
6196	90	Rbm6
165	91	2400010G15Rik
208	91	Hnrnpr
645	91	Nelf
776	91	Klhdc3
998	91	4732437J24Rik
1055	91	D19Bwg1357e
1244	91	Tmprss6
1701	91	2610318G18Rik
1735	91	Gng10
1883	91	Cyp2d22
2266	91	Ggh
2282	91	Vamp4
2499	91	Slc29a4
2956	91	Pgea1
3394	91	BC003266
3571	91	Pgm1
4091	91	Thumpd2
4114	91	Nrbf1
4386	91	Masp2
4498	91	Slc22a1
4831	91	Csnk1g3
4990	91	Orc6l
5082	91	Gosr1
5122	91	Aes
5207	91	Rap1b
5336	91	RNF217
5502	91	Znrd1
5974	91	2810441K11Rik
6163	91	Picalm
6215	91	Ppp2r2a
6475	91	HCBP6
7119	91	Ifih1
166	92	Hand2
244	92	Nfix
401	92	C80587
672	92	Cfl1
768	92	Arhgef11
1013	92	Ucp2
1039	92	Ctnnd1
1122	92	Eif2ak1
1650	92	Pfn1
2341	92	Mbd5
3111	92	2300004C15Rik
3242	92	Depdc6
3280	92	Pura
3658	92	Gpx3
3928	92	LOC689589
3962	92	Apof
4426	92	Txn1
4634	92	Cat
6135	92	Zdhhc9
6564	92	Dncl2a
6757	92	Indo
168	93	Ap1b1
621	93	Aff1
1792	93	Pes1
3936	93	Rpl41
3971	93	Rpl41
4857	93	Rpl41
4925	93	Rpl41
5804	93	Rplp1
6423	93	Rpl41
169	94	Cdh23
200	94	Vmn2r58
222	94	Hk1
268	94	Prkcb1
281	94	2900024O10Rik
314	94	Ahsa2
347	94	Tacc2
351	94	RGD1311710
438	94
521	94	1200015F23Rik
635	94	Ly6g6d
636	94	Taf3
637	94	Ankrd1
638	94
640	94	Spink10
700	94	Olfr136
712	94	Vmn2r89
741	94	Olfr535
774	94	NOX5
828	94	Pik3r1
868	94	Cfl1
889	94	1700071K01Rik
1149	94	Stk11ip
1335	94	Kcnj6
1427	94	Aff2
1667	94	Pole3
1752	94	Sim1
2002	94	Rfpl4
4665	94	Ube2h
4931	94	Igtp
4972	94	4930404K22Rik
171	95	Pop7
588	95	Mrpl4
2559	95	1200007D18Rik
3957	95	Ranbp5
4667	95	Psmc1
172	96	Veph1
173	97	Slit2
467	97	Gnpnat1
997	97	2610030H06Rik
2592	97	Aass
2723	97	Gnpnat1
2860	97	Yme1l1
3390	97	EG214403
4141	97	1110020G09Rik
4257	97	Ppig
4644	97	Cggbp1
5314	97	Stag2
5583	97	Rad17
5829	97	Cops2
6137	97	RGD1359600
176	98	Ms4a4d
301	98	Col5a2
328	98	Sgce
418	98	Igfbp7
813	98	Robo2
1254	98	Cdc42ep3
2094	98	Kcne3
2914	98	Heph
3194	98	2310016C16Rik
3273	98	Rtn1
3455	98	Homer3
3869	98	Dcn
5484	98	Sparc
178	99	Brrn1
408	99	ZWILCH
414	99	Chaf1a
670	99	DCC1
835	99	Uhrf1
994	99	Cdc6
1090	99	RGD1304693_predicted
1306	99	Cenph
1445	99	Mphosph1
1683	99	1700022L09Rik
1731	99	Cep170
1757	99	Rad18
2144	99	Chek1
2291	99	Clspn
2433	99	Mcm2
2718	99	2610510J17Rik
2731	99	Rad51ap1
2955	99
3159	99	Fanci
3222	99	Tacc3
3290	99	Wdhd1
3324	99	APITD1
3373	99	Tcf19
3377	99	Fignl1
3401	99	Rad51
3420	99	2810406C15Rik
3504	99	Pask
3656	99	Mcm4
3782	99	Slbp
3966	99	Exo1
4211	99	Atad2
4437	99	Rrm1
5666	99	2610002D18Rik
6091	99	Mcm7
6244	99	Pkmyt1
6302	99	Hells
6699	99	Rfc3
6737	99	Ris2
6916	99	Ercc6l
7103	99	Pole2
7135	99	Mcm6
179	100	Lrpprc
180	101	Klrb1c
449	101	Bcl2l13
548	101	Mansc1
667	101	8430408G22Rik
823	101	Ptpro
852	101	C12orf5
891	101	Anxa4
1671	101
1871	101	Sspn
2186	101	Pik3c2g
2219	101	Mrpl35
2230	101	PTCD3
2367	101	Arntl2
3012	101	Klra3
3176	101	Vamp8
3765	101	Klra18
3829	101	Apobec1
3868	101	Lrp6
4485	101	Tmcc1
4538	101	St3gal5
4684	101	Gucy2c
4798	101	Dppa3
4922	101	C530028O21Rik
5162	101	Klrb1b
5262	101	Mbd4
5662	101	Eps8
5766	101	Ndufa9
7254	101	BC048546
186	102
619	102	Lgals7
1040	102	LOC286914
1043	102	Pnma2
5658	102	Sema3c
7026	102	Cep350
7341	102	Pdgfd
189	103	Foxp4
3964	103	Vamp3
4200	103	Mrp63
4689	103	Serpinb6a
4895	103	Mtm1
4942	103
5317	103	Leap2
5813	103	Zfp277
6047	103	Prpsap2
190	104	Psap
191	105	Xpo1
793	105	Pcyt2
1075	105	Ppp1r14b
1425	105	4930562C03Rik
1466	105	B630005N14Rik
1574	105	Nck1
1719	105	Slk
1845	105	Dmxl1
1960	105	Tmlhe
2141	105	Spag9
2215	105	Abi1
2238	105	Rhot1
2248	105	Hmg20b
2394	105
2496	105
2844	105	Nck1
3659	105	Centd1
3959	105	Fbxl3
4138	105	Atoh8
4319	105	Ireb2
4398	105	4930503L19Rik
4481	105	RMI1
4823	105	Samd9l
5301	105	Magoh
5449	105	BC023882
5503	105	TTC35
5598	105	Map2k2
5701	105	Cetn3
6084	105	Mttp
6611	105	Tmem14a
6884	105	Shprh
7392	105	Sec14l4
192	106	Usp2
899	106	Prdx6
963	106	Nags
1222	106	Atp6v0e
1517	106	Etnk2
1673	106	Alas1
1903	106	Wdr5b
2070	106
2166	106	Asl
2706	106	Prodh
3002	106
3385	106	Rab17
3451	106	Tfdp2
3532	106	Golt1b
4920	106	Pah
4969	106	Ywhaz
6249	106	Whsc1
197	107	Rbp4
694	107	Apoh
843	107	Cyp2d26
1265	107	Rpl10
1452	107	Azgp1
2152	107
2502	107	F2
2810	107	Ahsg
2815	107	Fth1
2821	107	Eef1a1
2986	107	Gc
3602	107	Fgg
4049	107	C3
5513	107	Kng1
206	108	Brms1
951	108	4933439C20Rik
1300	108	Ssh1
1414	108	Snrpa
1557	108	Arhgdia
1630	108	Tuba1c
1656	108	Snrpa
1904	108	Cxxc1
2555	108	Cox10
2803	108	Zbtb22
2978	108	Hgs
3072	108
3306	108	1500032D16Rik
3327	108	Nucb1
3492	108	0610007P22Rik
3506	108	Ap2m1
3538	108	Gnpda1
3624	108	Fzd6
7034	108	Sdf2
210	109	Cish
561	109	Hapln3
658	109	Necap2
1204	109
1510	109	PTGER4
1992	109	6530413N01Rik
2235	109	2010110P09Rik
2539	109	2610019P18Rik
2887	109	Nmnat2
3527	109	C6orf170
3876	109	Wrb
4111	109	Tll2
4442	109	Aqp5
4600	109	Olfr703
5176	109	Kcnq3
5410	109	Vdac1
5618	109	Gabrg1
5655	109	Arf5
5887	109	Gsdma1
6626	109	4933413B09Rik
212	110	Morc3
958	110	Zfp36l1
1253	110	Rpgr
3651	110	Zdhhc13
4092	110	Upf2
4597	110	Tubgcp3
5519	110	Krit1
5764	110	E430025E21Rik
6056	110	Ddx5
213	111	Mrps14
381	111	Mdn1
1697	111	Tmem183a
1804	111	Gas5
1840	111	Cenpl
2622	111	Cfhr1
3124	111	5830468K18Rik
3321	111
4360	111	BC003331
4395	111	Ifrg15
214	112	Gpi1
598	112	Smcr7
1065	112	Uaca
1114	112
1422	112	Mgll
1491	112	Cbfa2t3
2932	112	Rogdi
4764	112	Ogfrl1
5203	112	C530009C10Rik
5479	112	D15Ertd621e
5622	112	Sirt1
7093	112	Kdelc1
215	113	5730478M09Rik
290	113	Kif26a
794	113	Cd93
1276	113
1480	113	Grk4
3613	113	Zkscan1
3896	113	D330012D11Rik
4058	113	Akr1b8
4396	113	Hoxa3
4596	113	Rasip1
4880	113	Bcl6b
4909	113	Acaa1b
5154	113	Bace2
5407	113	D8Ertd82e
5459	113	Fscn1
5706	113	Ddah2
5793	113	Btbd4
5846	113	Hoxb2
[truncated: 5,443 more rows]
