# Supplementary material for: Integrative Analysis Using Module-Guided Random Forests Reveals Correlated Genetic Factors Related to Mouse Weight
Source: PLoS Comput Biol. 2013 Mar 7;9(3):e1002956. doi: 10.1371/journal.pcbi.1002956 (PMC3591263; doi:10.1371/journal.pcbi.1002956)
Supplement: Table S5 — Network module structure in the combined data. (XLSX) [file pcbi.1002956.s010.xlsx]

## Sheet: Combined modules
Table S5. Network Module Structure in combined data
Gene/SNP Row ID	Module ID	Gene Symbol/ SNP ID
0	0	Zfp53
22	0	BC029127
82	0	-
601	0	BC012278
797	0	Etohi1
801	0	6330416L07Rik
1161	0	LOC344065
1459	0	Zfp97
1516	0	Pank2
1748	0	-
1807	0	-
2395	0	Tpt1
2480	0	BC024063
2526	0	Nat2
2762	0	Marveld2
3088	0	EG210583
3126	0	Zfp2
3318	0	-
3637	0	Zfp433
3664	0	Zfp111
4681	0	-
4916	0	ZNF709
5124	0	Zic4
5249	0	-
5332	0	BC012278
5912	0	6620401J10Rik
6899	0	BC011426
7158	0	BC048390
7287	0	Mzf6d
1	1	Clic1
602	1	5430406M13Rik
607	1	Tnfaip8
882	1	Smpd1
1310	1	Sema4c
1401	1	Mmp27
1783	1	2010109K11Rik
1861	1	Ehd4
2256	1	Cmya1
2307	1	AV216087
2315	1	Gpr48
2326	1	Uap1
2722	1	-
3115	1	0910001A06Rik
3802	1	Ctss
4052	1	AW146242
4576	1	2600010E01Rik
4731	1	Abi2
4929	1	Spata6
4940	1	Msr1
5776	1	Tm4sf13
5838	1	Ptprc
5911	1	Prg1
6504	1	Loxl2
6891	1	Pkib
7006	1	9330175B01Rik
2	2	LOC466652
96	2	Kcnk4
139	2	9330101J02Rik
516	2	-
536	2	Usp39
3	3	Zic2
41	3	Pcdh9
111	3	-
216	3	Lhb
308	3	Ran
322	3	Olfr206
323	3	C630005D06Rik
397	3	4930548H24Rik
586	3	9430071P14Rik
650	3	C330023M02Rik
682	3	3200001K10Rik
721	3	BC010584
722	3	Olfr1467
864	3	1700013H16Rik
887	3	Kcnb1
953	3	Gzmf
970	3	Olfr549
981	3	Ache
1074	3	Dach1
1116	3	-
1118	3	Trpc6
1120	3	Nalp9c
1178	3	V1rc13
1223	3	5430401O09Rik
1304	3	Slit1
1437	3	Olfr380
2293	3	Ccnt2
4586	3	Bclp2
5059	3	Olfr1353
5197	3	RGD1566296_predicted
6377	3	-
4	4	Olfr313
26	4	Spred2
49	4	Pkhd1
52	4	Olfr893
74	4	A830094I09Rik
78	4	Abcb5
99	4	Hrh4
126	4	OTTMUSG00000018874
127	4	A930010I20Rik
128	4	-
169	4	Cdh23
200	4	Gprc2a-rs1
203	4	V1rh12
219	4	Pik3r5
220	4	Nkd2
222	4	Hk1
260	4	Ccr4
262	4	Gm969
266	4	Kcna5
268	4	Prkcb1
281	4	2900024O10Rik
299	4	1700129I15Rik
310	4	-
314	4	1110064P04Rik
319	4	Akap4
347	4	Tacc2
351	4	1700019B16Rik
385	4	Plcxd3
399	4	Igh-VS107
410	4	-
423	4	-
440	4	1110030L07Rik
443	4	Galp
521	4	1200015F23Rik
576	4	-
637	4	Ankrd1
640	4	Spink10
641	4	4932443J21Rik
774	4	Spesp1
828	4	Pik3r1
992	4	Oprm1
1000	4	Olfr1324
1149	4	Stk11ip
1752	4	Sim1
4972	4	4930404K22Rik
5	5	Sorcs2
230	5	Myo5a
669	5	Ctsd
713	5	C80638
718	5	Csf2rb2
825	5	Slc37a2
1005	5	Spsb4
1515	5	Cd207
1901	5	Mmp12
2018	5	Adam8
2112	5	Lzp-s
2286	5	Cd63
2406	5	Tm7sf1
3245	5	Blnk
3601	5	Trem2
3788	5	Gpnmb
3899	5	Clec7a
3932	5	Vat1
4532	5	Syngr1
4900	5	Ptpns1
5306	5	Trim29
5967	5	Tm7sf1
6297	5	Abcc12
7311	5	Rragd
6	6	Mpst
2191	6	-
4320	6	Mdfi
5378	6	Klf16
6198	6	Cklfsf7
6249	6	Whsc1
7	7	Jag1
133	7	Olfr1279
148	7	-
239	7	Olfr381
258	7	Cd24a
376	7	Pappa2
8	8	Krt1-12
9	8	A330019N05Rik
12	8	AI467503
37	8	-
68	8	Sbp
88	8	St6galnac6
89	8	Ssfa2
119	8	Olfr875
121	8	-
153	8	MTX1
251	8	Slc30a5
305	8	Ubie
483	8	1700095G12Rik
606	8	Rgs9
10	9	Uox
878	9	Hsd11b1
1067	9	Sdhb
2285	9	Aadac
3084	9	Hibadh
3344	9	Pde3b
3454	9	Aldh6a1
3653	9	A330021E22Rik
3690	9	Il4ra
4782	9	AI604832
5940	9	Lztr1
6704	9	Myh9
7321	9	Eml4
11	10	Rpp38
64	10	Osr2
131	10	B3gnt4
154	10	Slco6c1
193	10	BC005561
370	10	Defb13
413	10	AU042671
466	10	Sfrs10
545	10	Bank1
604	10	2810036K01Rik
859	10	-
1069	10	Btbd14b
3692	10	B4galt5
4665	10	Ube2h
6205	10	Vps4b
13	11	Rfc5
205	11	-
360	11	Nup43
500	11	Usp43
877	11	Smc2l1
1518	11	2700084L22Rik
1606	11	Smpdl3b
1962	11	Trim59
2106	11	Pcna
2441	11	Solt
2472	11	Shcbp1
2534	11	Oip5
2793	11	-
2922	11	2810027O19Rik
3296	11	Pcna
3831	11	Lin9
3908	11	Gm70
3940	11	Kntc1
4087	11	Mcm8
4470	11	C330027C09Rik
4641	11	Prim1
6126	11	Ect2
6266	11	Kif18a
14	12	-
164	12	Serping1
1066	12	Mical2
1248	12	Crybb3
1268	12	Itih3
1632	12	8430438L13Rik
1643	12	1700007E06Rik
1686	12	A830020B06Rik
1726	12	Arhgap24
1887	12	Lefty2
2058	12	Mcf2l
2116	12	Prss21
2643	12	Aoah
2648	12	Srms
2732	12	Aldrl6
2785	12	Krt1-23
2843	12	Ntf3
3055	12	Eppk1
3105	12	Lpgat1
3140	12	Itih4
3195	12	Alpk1
3270	12	Prtn3
3338	12	AW049765
3350	12	Bmper
3580	12	Dct
3632	12	1810033M07Rik
3814	12	Pthr2
4093	12	2410146L05Rik
4536	12	Si
4657	12	Lbp
4967	12	C22:CTA-250D10.9
5056	12	Il17b
5057	12	Tpr
5085	12	Kcnd2
5117	12	Diap1
5132	12	Sdsl
5761	12	Cbx2
6360	12	Pop5
6410	12	Pde6h
6508	12	Crp
6896	12	E130307J04Rik
7044	12	Cpb2
7172	12	Sra1
7235	12	Npff
7346	12	Ptprm
15	13	Scn5a
16	13	Gcn5l2
18	13	-
39	13	Rpl19
90	13	Olfr447
94	13	-
95	13	Gng13
109	13	Xlr5c
138	13	LOC279185
233	13	Hsf2bp
272	13	Klhl10
307	13	Hira
567	13	Cacna1c
608	13	4930503E14Rik
630	13	Strn
875	13	Zhx2
950	13	Olfr78
17	14	Hmgb1
295	14	-
431	14	Rab20
469	14	Hmgb1
1367	14	Jarid1a
1707	14	1700003H04Rik
2170	14	Ing3
2222	14	Hmgb1
2260	14	Hmgb1
2311	14	Mageh1
2483	14	Hmgb1
2492	14	E030030I06Rik
2827	14	Hmgb1
3005	14	Hmgb1
3206	14	Hmgb1
3287	14	Hmgb1
3609	14	AI931714
4004	14	Hmgb1
4104	14	Hmgb1
4241	14	Hmgb1
4321	14	Mkln1
4682	14	-
4780	14	Hmgb1
4815	14	Hmgb1
4829	14	3830406C13Rik
5049	14	Hmgb1
5178	14	Syne2
5200	14	Hmgb1
5276	14	Hmox1
5305	14	Nbeal1
5344	14	-
5530	14	-
5860	14	Hmgb1
5903	14	Syne2
6033	14	Hmgb1
6087	14	Ncl
6095	14	Hmgb1
7003	14	Hmgb1
7109	14	-
7366	14	-
19	15	-
42	15	4930470P17Rik
43	15	E130103I17Rik
45	15	Zfp273
72	15	9630013A20Rik
144	15	Sprr2d
183	15	Dnmt3a
195	15	Olfr894
196	15	Gm996
199	15	-
340	15	CCDC113
355	15	-
380	15	BC030477
439	15	Zfp371
454	15	Itlna
528	15	2410018E23Rik
542	15	-
612	15	1700081D17Rik
775	15	-
846	15	Scarf2
1982	15	Zbed4
5578	15	-
20	16	Rnf110
27	16	Tal2
110	16	1110054H05Rik
141	16	-
331	16	E030024M05Rik
937	16	-
983	16	Olfr29-ps1
1567	16	Ntrk2
21	17	Rnpc2
23	18	Bmp4
46	18	5730589K01Rik
57	18	D14Ertd209e
685	18	Rab2b
2078	18	Ddhd1
2348	18	Sucla2
2511	18	C130032J12Rik
2845	18	Dad1
3297	18	Cebpe
3547	18	Slc39a2
3756	18	Rpp14
3798	18	Sgcg
3826	18	Acin1
4067	18	Entpd4
4579	18	Oscar
4595	18	Dgkh
4860	18	BC039161
4978	18	Supt16h
5104	18	1700011H14Rik
5181	18	Mmp14
5949	18	Slc7a7
6477	18	-
6498	18	D14Ertd449e
7354	18	Ccnb1ip1
24	19	Sorbs1
404	19	C1r
533	19	A1bg
749	19	BC014805
1491	19	Cbfa2t3h
1540	19	Palmd
1688	19	Fgl1
2178	19	Ifitm3
2300	19	Socs2
2439	19	Trpv4
2707	19	Stk39
2791	19	Sult3a1
2851	19	-
2930	19	Edg8
3100	19	Rnase4
3249	19	Gne
3425	19	Entpd5
3525	19	Grem2
3820	19	8430432M10Rik
3911	19	Lamb3
4030	19	2010001M09Rik
4089	19	Mt1
4164	19	Kctd2
4171	19	G0s2
4248	19	D10Bwg1364e
4256	19	Cnp1
4303	19	Socs2
4616	19	Etv4
4738	19	Ddx39
4893	19	Ppm1f
4930	19	Sema5b
5081	19	Pex11a
5238	19	1810034M08Rik
5267	19	Sult3a1
5436	19	Spin1
5693	19	Fetub
5731	19	-
5885	19	D030010E02Rik
6167	19	1500005A01Rik
6300	19	Ldlrap1
6347	19	Paqr7
6641	19	Uck1
6643	19	4931414L13Rik
6667	19	Ang1
6890	19	Zar1
6995	19	Prhoxnb
7251	19	Nfkbiz
7363	19	Es22
25	20	2310038K02Rik
300	20	Sah
729	20	1810020E01Rik
977	20	Trim34
999	20	Trim21
1245	20	AW552001
1374	20	A830059I20Rik
1400	20	2400001E08Rik
1621	20	LOC387793
1902	20	Crym
1971	20	Rgma
2063	20	Nipa1
2345	20	Mrpl48
2459	20	-
2670	20	Neu3
2874	20	Trim12
3139	20	AI451617
3453	20	Sox6
3999	20	Mrpl48
4198	20	Chrdl2
4480	20	Phca
4891	20	1700007B13Rik
4963	20	DGKH
5103	20	Rps3
5159	20	Aqp11
5172	20	Folr2
5452	20	Gvin1
5840	20	Tmc5
5894	20	Plekhb1
6918	20	Trim68
6981	20	1110033O09Rik
7269	20	Psma1
28	21	Fbp2
177	21	Ace2
217	21	2210407C18Rik
229	21	Gm766
269	21	1810008K16Rik
362	21	Degs2
363	21	Tp53i5
565	21	2010106E10Rik
697	21	9130012O13Rik
744	21	2010016B13Rik
917	21	Slc26a6
1550	21	Abp1
2346	21	1810017F10Rik
2853	21	Sectm1
2877	21	Slc15a1
3307	21	-
3364	21	Lgals4
3468	21	Gm1123
3766	21	Prap1
29	22	Eif3s7
30	23	C630028N24Rik
211	23	E230015L20Rik
386	23	Rpl6
422	23	Agtrl1
1047	23	Arpc2
1105	23	A630007B06Rik
1251	23	Frag1
1263	23	Usp53
1465	23	ALS2CR4
1483	23	Sbno1
1778	23	Fbxo4
2508	23	Pxk
2521	23	4632406N01Rik
2859	23	Ripk1
2995	23	1700003O08Rik
3229	23	Sfxn5
3509	23	B3bp
3731	23	2900016D05Rik
3759	23	Terf2
4020	23	Tle1
4488	23	Mia2
4565	23	A330015D16Rik
4951	23	Ndufab1
5083	23	Evi5
5425	23	Ociad1
5657	23	Grb14
6000	23	Zfp307
31	24	BC018242
176	24	Ms4a4d
275	24	Cilp2
557	24	Tram1l1
813	24	Robo2
1113	24	-
2094	24	Kcne3
3194	24	2310016C16Rik
3455	24	Homer3
3530	24	Atp8b2
4373	24	4632428N05Rik
4463	24	2810032E02Rik
5386	24	Hrmt1l1
5402	24	Matn2
5484	24	Sparc
5528	24	2810004A10Rik
5644	24	Epb4.1l2
6860	24	Bmp5
32	25	D0HXS9928E
201	25	AV260376
502	25	Nek8
33	26	Cnksr1
91	26	Rasef
284	26	Slc26a3
286	26	BC038613
409	26	2010300C02Rik
680	26	Unc5cl
961	26	Spint1
1195	26	Muc4
1362	26	BC022765
1395	26	Ace
1591	26	1810010D01Rik
2314	26	Cftr
2356	26	Tacstd1
2583	26	1700027N10Rik
3228	26	Muc3
3707	26	Slc12a8
3754	26	Flrt3
3917	26	Auts2
4143	26	Anxa13
5315	26	Muc1
5544	26	E330039G21Rik
6103	26	H19
6706	26	Krt1-19
6874	26	Rex3
7204	26	Clic6
34	27	AW125753
187	27	Ldb2
633	27	Trim7
1162	27	Magea3
2128	27	-
2591	27	-
2635	27	Snapc5
2703	27	Arid1a
3267	27	-
3337	27	Wnt6
3507	27	Whsc2
3691	27	Stim2
4112	27	A430093A21Rik
4139	27	Mylc2pl
4151	27	1700010H22Rik
4722	27	Psmd11
5183	27	Nek11
5552	27	Cyp2b13
5868	27	Cts7
6093	27	Nef3
6875	27	Gjc1
7438	27	Ptcd1
35	28	-
36	29	1700009P17Rik
1142	29	Apcs
1347	29	Cxadr
1406	29	Ifi202b
1899	29	Pigm
2960	29	Dusp23
3201	29	-
3256	29	Usf1
3442	29	E430029J22Rik
3697	29	Plxna2
4440	29	1190002J23Rik
4793	29	1110060M21Rik
4986	29	F11r
5148	29	Ppox
5214	29	Smyd2
5757	29	BB219290
6322	29	AI447904
6721	29	AI447904
6829	29	Rgs5
38	30	MYH7
85	30	B930006L02Rik
87	30	BC060632
174	30	Muc19
282	30	Il21r
587	30	3110045G13Rik
705	30	Hmgb1
831	30	Tsga8
890	30	Syne2
1710	30	AW146299
1744	30	Rabac1
1878	30	Fusip1
2046	30	1700063K16Rik
2119	30	-
2132	30	Sema6c
2159	30	Olfr1226
2310	30	Hemt1
2328	30	Nr2c1
2330	30	Foxd2
2437	30	-
2725	30	4931412G03Rik
2778	30	Stam2
2809	30	Tpte
2856	30	Lars2
2857	30	Hes7
2907	30	2700087H15Rik
2915	30	Hs6st3
2962	30	Eln
3114	30	Tcf7l2
3353	30	Suhw2
3435	30	BC010304
3548	30	Mras
3620	30	Sod3
3821	30	Rgs6
3845	30	-
3952	30	Hnrpab
4002	30	Tnk1
4022	30	Ctsj
4039	30	1100001H23Rik
4048	30	Lars2
4066	30	E030012M19Rik
4328	30	Zbtb24
4599	30	Cdk5r2
5076	30	Nxn
5433	30	Rtkn
5587	30	Ppp1r10
5665	30	Ccdc27
5750	30	Ptprz1
6117	30	-
6219	30	Rhoa
6271	30	-
6595	30	AY036118
6738	30	Pigt
6778	30	Pcanap5
6831	30	LOC667804
6869	30	Sytl1
7225	30	Bag2
40	31	-
1857	31	Serpini2
3122	31	Aqp12
4429	31	Ppy
7156	31	Reg3d
44	32	Cyp2c37
792	32	Wfdc2
1828	32	Gpld1
1942	32	Cyp2c54
2035	32	Slc9a3r1
2088	32	5730469M10Rik
3319	32	Dusp22
3649	32	Mesp1
3757	32	2810006K23Rik
3763	32	Fmo3
3884	32	Isg20
4024	32	Cyp2c50
4315	32	Abca8a
4846	32	2010002N04Rik
4863	32	Dp1
4881	32	A030007L17Rik
5100	32	Igfbp2
47	33	BC030867
4648	33	Mphosph9
4832	33	Scn4b
5054	33	A330104H05Rik
5095	33	-
5253	33	-
5375	33	5830418K08Rik
5389	33	1700019G17Rik
5419	33	4933432I09Rik
5460	33	-
5498	33	4930430F08Rik
5518	33	Olfr341
5529	33	Olfr15
5590	33	1700024B05Rik
5593	33	Nol4
5661	33	Olfr799
5729	33	4930488B01Rik
5733	33	1700001P01Rik
5788	33	Il28ra
5882	33	Igh
5907	33	Rnf26
5999	33	-
6082	33	V1rg2
6314	33	4930431A04Rik
7100	33	V1rb8
48	34	Mapk6
166	34	Hand2
184	34	2010004A03Rik
242	34	Ogdh
349	34	Gnpda1
551	34	Asb8
611	34	Trim3
768	34	Arhgef11
973	34	Csf3r
1876	34	Golga3
1904	34	Cxxc1
1909	34	1110006G06Rik
2129	34	2310067G05Rik
2276	34	Cldn22
2332	34	Olfr1515
2341	34	Mbd5
2389	34	Sf3b3
2841	34	2310004N24Rik
3117	34	Gng12
3381	34	Zfp11
3415	34	Klf15
3606	34	Fgfr4
4027	34	D130067I03Rik
4514	34	AI313915
4998	34	Mmp10
5031	34	1110018J12Rik
5388	34	Zfp39
5792	34	1810009K13Rik
5929	34	Vtn
6068	34	Slc16a10
50	35	C730027P07Rik
157	35	Mod1
304	35	Zdhhc6
387	35	Cops4
577	35	Dlat
739	35	Pgam1
900	35	Dnmt3b
988	35	D10Ucla1
1001	35	Ralgps1
1023	35	Elovl6
1141	35	Slc2a4
1331	35	Gngt1
1522	35	Ung
1611	35	Thrsp
1695	35	Ndufa8
2197	35	-
2344	35	Acacb
2479	35	Fasn
2554	35	Cyp7a1
2566	35	Gtl3
2981	35	BC021614
3106	35	Pnpla5
3880	35	9630046K23Rik
4008	35	Scarb1
4156	35	Acac
4297	35	Pdk1
4465	35	Adpn
5194	35	Slc41a3
6058	35	Ipmk
6242	35	Acly
6516	35	Pla2g12a
6596	35	Pcp4l1
6979	35	2810439K08Rik
7374	35	Atp5s
51	36	Slc5a8
54	36	Sftpc
61	36	Olfr1019
76	36	Gvin1
113	36	MOV10L1
117	36	1700019P21Rik
136	36	Mpp2
156	36	-
158	36	Tac2
159	36	Ccr1
160	36	Ndp52
181	36	Olfr1450
182	36	1700102P08Rik
185	36	4921529O18Rik
237	36	-
278	36	Fras1
297	36	Ntf5
324	36	4930419G24Rik
335	36	Enah
359	36	-
374	36	LOC100040031///LOC382133
447	36	2310047I15Rik
448	36	Clic5
465	36	Hoxc11
474	36	Lhx1
485	36	D630042P16Rik
488	36	Car6
491	36	4930415F15Rik
512	36	9630048M01Rik
514	36	Hoxc5
515	36	Retn
518	36	-
519	36	Odz3
540	36	2310047B19Rik
552	36	D11Ertd686e
553	36	D2Ertd435e
589	36	Fzd3
590	36	Aurkc
591	36	Rasd1
649	36	Ccl19
690	36	A130022J15Rik
711	36	Casq1
723	36	Faim
790	36	-
802	36	Pacrg
806	36	Kctd8
820	36	Slc24a3
840	36	Otop1
844	36	Dbil5
936	36	Fgf8
940	36	Prok1
1078	36	RGD1310736_predicted
1082	36	-
1103	36	Pde1c
1117	36	4930542C12Rik
1158	36	-
1220	36	A330096I21Rik
1287	36	2310007F12Rik
1434	36	MGC33657
1501	36	-
1519	36	Arhgef9
1712	36	Pigh
1747	36	Insm1
1786	36	4933401B06Rik
1892	36	-
2507	36	Ddx50
2596	36	4921530L21Rik
2673	36	Pogk
2992	36	2900092C05Rik
3682	36	Olfr1030
3900	36	Gm1527
4153	36	-
4245	36	Wsb2
4246	36	Capn6
5130	36	Erbb4
5794	36	Olfr1342
5914	36	OTTMUSG00000010173
6642	36	C330027I04Rik
7425	36	6430585N13Rik
53	37	Zbtb7
435	37	Cri1
701	37	Gan
1773	37	Pdcl3
2398	37	AI413194
3951	37	Sesn2
4593	37	Bach1
5245	37	Ches1
5456	37	Rbm16
5705	37	Fgd6
5782	37	Wdr10
55	38	Dnchc1
976	38	Prpsap2
2237	38	Pts
3384	38	-
3396	38	Jtv1
7239	38	Brp44l
56	39	2610042O14Rik
906	39	2310032D16Rik
1625	39	Itch
2096	39	Scand1
2619	39	Hand1
3604	39	Scand1
4099	39	Sdbcag84
5067	39	Bbox1
5418	39	Nat5
6184	39	Mea1
58	40	4932417H02Rik
165	40	2400010G15Rik
403	40	Znhit2
627	40	D15Mgi27
684	40	1500003O22Rik
879	40	Dym
986	40	Usp5
59	41	Ulk2
60	42	Trit1
62	43	Akap1
135	43	E130201H02Rik
1037	43	-
1121	43	Nr3c1
1242	43	Met
1317	43	Usp38
1402	43	-
1468	43	-
1521	43	Scpep1
1651	43	Prkrip1
1703	43	Hspa8
1862	43	Fus
1873	43	Lyn
2190	43	Txnl4b
2268	43	Pip5k1c
2308	43	RGD1565059_predicted
2309	43	Hspa8
2420	43	-
3041	43	Ptp4a1
3268	43	Tpm3
3385	43	Rab17
3671	43	-
3827	43	Stard5
3945	43	Mkrn1-ps1
3985	43	E230015L20Rik
4015	43	Hnrpa0
4034	43	Hnrpf
4677	43	-
5769	43	Mrpl36
5819	43	Car14
6411	43	Zfp161
6613	43	Aldh9a1
7294	43	Tob1
63	44	Fgf10
86	44	Hmgcs1
679	44	-
918	44	Tsrc1
943	44	Cs
1360	44	-
1636	44	Gstm2
1767	44	Aqp8
2117	44	Hoxb1
2347	44	Rdh6
2456	44	Mx1
2654	44	Tmprss2
3177	44	Gpr84
3320	44	2310015J09Rik
3625	44	Elovl5
3795	44	5730537D05Rik
3864	44	E330013P04Rik
3947	44	Fads2
4259	44	Allc
4345	44	Mx2
4659	44	6330403K07Rik
5167	44	-
5537	44	Cylc1
5726	44	Gapdh
5908	44	Csl
6195	44	Ppm1b
6247	44	2010301N04Rik
6248	44	Scd1
6444	44	Krtap9-1
7193	44	Irs1
65	45	Bcnp1///Pgls
499	45	9430098E02Rik
511	45	Gadd45gip1
870	45	Gcdh
1528	45	2510049I19Rik
1546	45	1700067K01Rik
2068	45	2700085M18Rik
2985	45	Gpr97
3753	45	Usp38
3860	45	Tpm4
4226	45	Pbx4
4686	45	Sh2d4a
4736	45	Edg4
4753	45	Tmem38a
4894	45	Atp6v1b2
5380	45	Slc18a1
5603	45	4921521J11Rik
66	46	-
382	46	Mdm2
1371	46	Nr4a2
2007	46	Usp53
2604	46	C79267
2894	46	2210401K01Rik
67	47	Crb1
114	47	Becn1
204	47	Bbx
436	47	-
798	47	Lias
1062	47	Cab39
1640	47	Nos2
1933	47	Eprs
3052	47	Cdc25a
5981	47	1500031M22Rik
6289	47	Paip1
6321	47	1100001A21Rik
69	48	Ehhadh
1734	48	Slc7a4
1891	48	Pi4k2b
3716	48	BC004012
3747	48	Tnip2
4367	48	Hsdl2
6771	48	Txnip
70	49	Pdlim1
105	49	Wbp2
341	49	Ddx24
389	49	Hdgfrp2
463	49	2500002G23Rik
615	49	2600002E23Rik
736	49	Polrmt
805	49	BB128963
1110	49	Lin52
1112	49	Tysnd1
1138	49	BC002230
1539	49	2400003C14Rik
1740	49	2900010D03Rik
1777	49	Hgf
1863	49	2310075A12Rik
2264	49	Eif3s6ip
2715	49	Dock1
2888	49	BC006705
3152	49	Larp1
3437	49	Sec24b
3495	49	Pnpla2
3623	49	Pdlim1
4511	49	D030070L09Rik
4524	49	AI849156
5317	49	Leap2
6473	49	Tmem38b
71	50	Rps6
223	50	Rpsa
358	50	Eef1d
434	50	-
559	50	-
928	50	A730055C05Rik
971	50	-
1205	50	-
1231	50	-
1749	50	-
2920	50	-
3286	50	Rps6
3487	50	-
4217	50	-
5383	50	Rcbtb1
7345	50	Hdac8
73	51	Amfr
191	51	Xpo1
484	51	Metrn
819	51	Wbscr16
1059	51	Casp8ap2
1466	51	B630005N14Rik
1574	51	Nck1
1701	51	2610318G18Rik
1719	51	Slk
1845	51	C630007L23Rik
1930	51	Vbp1
1960	51	Tmlhe
2141	51	Spag9
2215	51	Abi1
2238	51	Rhot1
2248	51	Hmg20b
2496	51	-
2844	51	Nck1
3659	51	Centd1
3959	51	Fbxl3
4319	51	Ireb2
4398	51	4930503L19Rik
4481	51	4932432N11Rik
5301	51	Magoh
5449	51	BC023882
5503	51	4921531G14Rik
5598	51	Map2k2
5701	51	Cetn3
6163	51	Picalm
6611	51	Tmem14a
6884	51	Shprh
75	52	4930471G03Rik
149	52	Eif3s10
647	52	-
754	52	LOC286984
901	52	Zfp462
933	52	Ppif
959	52	D8Ertd531e
969	52	Btn1a1
1077	52	Speer1-ps1
1101	52	Dfnb59
1237	52	Olfr1346
1327	52	Lgr7
1388	52	V1rb6
1412	52	-
1907	52	Parp6
1964	52	4930404K22Rik
2066	52	Olfr267
2136	52	-
2532	52	EG629024
3817	52	-
77	53	Crbn
1855	53	9430056A22Rik
2487	53	Fath
5355	53	Tm4sf11
5799	53	D11Wsu68e
5947	53	Map2k4
6009	53	Prnpip1
6076	53	-
6509	53	Ncstn
7082	53	Tuba4a
7309	53	Znhit1
79	54	-
894	54	Tat
962	54	Ccrn4l
1637	54	1300002F13Rik
1868	54	Sds
1950	54	Dusp1
2942	54	Zfp36
2943	54	Axud1
3038	54	Slc25a25
3310	54	Pck1
3655	54	Tnfrsf19
4374	54	Crcp
4436	54	Arfl4
4568	54	G6pc
5470	54	Pim3
80	55	H2-Ea
367	55	Tap2
654	55	H2-K1
1026	55	H2-Q7
1091	55	H2-Q1
2082	55	4933402B14Rik
2408	55	Zfp422
2561	55	Pde9a
2908	55	H2-Q5
3443	55	Hes5
3990	55	H2-Ke2
4220	55	Slc1a3
4292	55	Aarsl
4653	55	Vps52
4956	55	9030612M13Rik
5002	55	C4
5812	55	ENSMUSG00000073403
7410	55	Tcea2
81	56	Lmod1
1144	56	Actg2
1297	56	Myl9
1346	56	AB023957
2278	56	Gli1
7065	56	Tnnt2
83	57	Accn4
129	57	Krtap16-8
202	57	Pit1
227	57	9930013L23Rik
498	57	Slc36a4
664	57	Olfr342
814	57	2810003K23Rik
862	57	Ddx21
892	57	Shc1
1009	57	Olfr446
1102	57	-
1212	57	Spire1
1219	57	9330176C04Rik
1292	57	Robo2
1313	57	Tac1
1330	57	-
1332	57	Olfr394
1384	57	Pcdhb5
1503	57	Ncf1
1716	57	-
1721	57	Gpr143
1816	57	-
1846	57	Olfr393
1877	57	Dpp6
1910	57	-
1959	57	Ppp1r3a
1991	57	Cldn13
2022	57	Eppb9
2171	57	-
2189	57	Slfn3
2938	57	-
3665	57	Rassf2
84	58	Arhgef12
273	58	Rpl23
429	58	-
734	58	Spo11
738	58	1500006O09Rik
909	58	Fgf11
1028	58	Mrpl32
1216	58	Sf3b1
1424	58	EG238217
1439	58	Fbxo33
1475	58	2310010G13Rik
1589	58	Camk2g
1642	58	Psma6
1668	58	Klra9
1817	58	-
1853	58	Mrpl45
1953	58	1810037I17Rik
2243	58	LOC666899///Rpl30
2396	58	1700030A21Rik
2475	58	Max
2797	58	Gapdh
2818	58	Ddc
2956	58	Pgea1
2961	58	2310022M17Rik
3241	58	-
3477	58	Snrpd1
3700	58	Mtif2
3950	58	-
3963	58	Pcdh10
4144	58	Rpl24
4286	58	Mrps21
4444	58	-
4812	58	-
4831	58	Csnk1g3
4836	58	Wdr12
4927	58	Pak7
4961	58	Rpl10
5129	58	D10Bwg1379e
5165	58	Camk2b
5186	58	Herc4
5361	58	3110050K21Rik
6028	58	Rpl7
6212	58	2810012L14Rik
6456	58	5730466H23Rik
6601	58	Fubp1
6679	58	Rpl23a
92	59	Ftsj3
375	59	Pabpn1
1068	59	Atxn7l4
1619	59	2810455K09Rik
1682	59	Myo1e
1825	59	Tacc1
2284	59	Ncb5or
3150	59	5730455A04Rik
3500	59	5830416A07Rik
3719	59	Zfp410
3780	59	Optn
3994	59	Hnrpa3
4152	59	Cdh2
4968	59	Chn2
5237	59	2610027O18Rik
93	60	Ercc2
97	61	Adcy6
218	61	Rps11
529	61	Rpl6
788	61	-
1173	61	Rpl10a
4516	61	-
4725	61	-
5106	61	-
5804	61	Rplp1
5997	61	Tpt1
6423	61	Rpl41
6561	61	-
6576	61	-
6671	61	-
6741	61	1700037H04Rik
6759	61	EG382723
6936	61	-
7198	61	-
98	62	Ccnb1-rs5
289	62	Ube2c
393	62	6720460F02Rik
441	62	Aurka
541	62	Racgap1
610	62	AI449441
1177	62	Hmgb2
1342	62	Fbxo25
1469	62	Arhgef16
1489	62	Slpi
1497	62	Kif22
1601	62	Ltb4dh
1623	62	Kif11
1823	62	3000004C01Rik
2338	62	Cdc20
2705	62	Ccnb1
2756	62	5430413I02Rik
2771	62	Mki67
2823	62	-
2900	62	2810417H13Rik
2934	62	Ccna2
3040	62	Sgol1
3125	62	1110001A07Rik
3190	62	Cdca3
3203	62	6720463M24Rik
3274	62	Mre11a
3374	62	Cdca7
3781	62	Cenpe
3846	62	C79407
3882	62	Melk
4072	62	Stmn1
4088	62	2310043D08Rik
4145	62	Anln
4196	62	-
4752	62	Knsl7
4763	62	Depdc1b
4871	62	Cdca1
5009	62	Birc5
5052	62	D2Ertd750e
5434	62	Ccnb2
5542	62	Plk1
5561	62	-
5950	62	Cdca5
5956	62	2610318C08Rik
5992	62	Skp2
6112	62	Cdc20
6540	62	Neil3
6587	62	Cdca8
6687	62	Top2a
6717	62	Ttk
6901	62	Kif4
7116	62	Nusap1
7281	62	Kntc2
100	63	Ucp1
872	63	Ptpn20
1409	63	Gnpda2
101	64	Eif2ak1
214	64	Gpi1
461	64	Dnajb6
622	64	BC006779
789	64	Aldoa
957	64	Capn1
985	64	Sbds
1072	64	-
1562	64	Aldoa-ps2
1943	64	Dnajb6
2077	64	Btbd14a
2100	64	Gpr155
2151	64	Ube2v1
2277	64	Etfa
2431	64	Pkp4
2548	64	Sars1
2777	64	Mrpl38
2884	64	Ptpn23
3148	64	Sgta
3248	64	Mrps31
3577	64	Plec1
3607	64	AI839920
3833	64	Atp6v0a1
3854	64	Aldoa
4114	64	Nrbf1
4160	64	Hspd1
4306	64	Tcfe3
4461	64	Rnpc1
4764	64	Ogfrl1
4942	64	-
5033	64	1110015K06Rik
5203	64	C530009C10Rik
5523	64	2600003E23Rik
5570	64	-
5686	64	Btbd12
5781	64	Ikbke
5783	64	BC037034
6032	64	Rras
6036	64	Cyp39a1
6265	64	-
6374	64	Pfdn2
6789	64	Rhbdl6
102	65	Timp3
524	65	Igf2
631	65	Eltd1
699	65	Esam1
709	65	Clec4g
1033	65	Wnt2
1358	65	Plxnc1
1565	65	Ptprb
1579	65	Galntl4
1830	65	D11Ertd736e
1888	65	BC030183
2387	65	Notch4
2792	65	Cd209b
2957	65	Cmya4
3018	65	Ehd3
3046	65	Aqp1
3211	65	Ppap2a
3650	65	Gpihbp1
3750	65	Mmrn2
4418	65	Bmp2
4745	65	Inhbb
4991	65	Flt1
5246	65	Kdr
5831	65	Col13a1
5932	65	A830073O21Rik
7433	65	4933417E01Rik
103	66	Leprotl1
2030	66	2310051N18Rik
2403	66	Slc7a2
3642	66	Arhgef10
4537	66	Agpat5
104	67	Emr4
525	67	Fpr1
837	67	Slamf9
1470	67	Lhx8
3594	67	Fabp7
3608	67	Ccl24
5594	67	Klra2
6346	67	Ccl12
6850	67	Ms4a8a
6904	67	Clec4a1
106	68	Lxn
198	68	1110006O17Rik
377	68	Avpr1a
794	68	C1qr1
1098	68	Gimap5
1654	68	Rhoj
3355	68	Gbas
3589	68	Rnf157
4082	68	Dna2l
4396	68	Hoxa3
4880	68	Bcl6b
5407	68	D8Ertd82e
5609	68	Zfp503
6538	68	Icam2
107	69	1700041E20Rik
151	69	LOC100043057///Gm540
188	69	DENND4C
411	69	Cnih3
430	69	Olfr67
507	69	Nr5a1
579	69	D130003B22Rik
600	69	A930008G19Rik
763	69	V1rc4
930	69	-
1004	69	4930422G04Rik
1108	69	Psat1
1166	69	Hspd1
1511	69	Olfr1095
1915	69	Fut9
2510	69	Btbd7
4127	69	Gm467
4188	69	Nsbp1
108	70	-
247	70	Mut
293	70	Tbx10
455	70	Emd
605	70	Ssbp1
614	70	1810035L17Rik
623	70	Tssk5
884	70	Acyp1
896	70	Ankib1
947	70	2010107H07Rik
1189	70	Fbxo38
1315	70	Tmem39b
1369	70	Cox7a2
1429	70	Bet1l
1455	70	-
1487	70	Fbxo45
1613	70	1110002M09Rik
1626	70	Ssr4
2048	70	Hspe1
2050	70	Mrpl22
2089	70	Sec14l1
2393	70	Pin4
2445	70	Ndufb3
2568	70	-
2608	70	2510048O06Rik
2612	70	Acat3
2633	70	2010107E04Rik
2687	70	Rpl36al
2691	70	-
2697	70	2610511E22Rik
2737	70	Atf1
3037	70	Cox7b
3265	70	Rpl23
3313	70	Mcee
3343	70	Ddx21
3667	70	4921528O07Rik
3726	70	2310005N03Rik
4173	70	Psma2
4407	70	Cox7b
4614	70	Pafah1b1
4826	70	Elavl1
5190	70	4930524B17Rik
5232	70	Laptm4a
5474	70	Ndufa2
5678	70	2510048O06Rik
5775	70	4933434L15Rik
6331	70	Svil
6404	70	Hspe1
6499	70	1110049G11Rik
6736	70	BC009118
7289	70	Ehbp1
7307	70	D12Ertd647e
112	71	Klhl5
338	71	Abhd1
609	71	-
914	71	Tlr1
1036	71	Corin
2518	71	BC062951
2639	71	4921525L17Rik
2743	71	Rbks
2832	71	Uchl1
3323	71	Poln
3436	71	Atp10d
5110	71	Galnt11
5263	71	Slc5a6
6016	71	-
115	72	Prnp
2370	72	2510006D16Rik
3076	72	Ppm1g
116	73	EG245376
696	73	Enpp6
759	73	B130055L09Rik
1175	73	Foxd3
1221	73	Ogfrl1
1385	73	2310002B14Rik
118	74	4930488L10Rik
390	74	Bicc1
1444	74	Fmod
1917	74	Slc1a5
2528	74	Ptpn13
3767	74	Rabep2
4221	74	Plcd3
4604	74	Slitl2
5605	74	Pcdhb21
6447	74	Cpxm1
6675	74	Hspa5bp1
120	75	Olfr638
1458	75	Prx
1479	75	-
2380	75	-
2391	75	V1rh13
4936	75	Tex18
122	76	-
1505	76	Grina
1529	76	Tnrc6c
1573	76	Reck
2184	76	Noc4
2301	76	Acn9
2607	76	2510006C20Rik
2932	76	Rogdi
3394	76	BC003266
3418	76	Ank
4094	76	-
5023	76	Acad8
6791	76	Reck
7219	76	Snx11
123	77	Matr3
170	77	Zfand5
748	77	Hspd1
1404	77	2310002B06Rik
2250	77	Btbd3
2882	77	Sybl1
3074	77	Bzw1
3131	77	Pank3
3967	77	1700052N19Rik
124	78	-
232	78	Mrps30
388	78	-
584	78	-
629	78	Nox1
4858	78	4921520P21Rik
6254	78	Zfp449
6798	78	Csmd3
7055	78	Olfr714
7117	78	Slc1a2
125	79	Tm4sf2
175	79	Calcrl
261	79	Daf1
644	79	Cyp4b1
1383	79	Clec14a
1586	79	Tspan2
1858	79	Mrg1
2327	79	Fgd5
2477	79	Lama4
2678	79	Sdpr
2947	79	Klhl4
3213	79	Ctla2b
3786	79	Myct1
4519	79	Id4
4582	79	Chst7
4964	79	Thbd
5094	79	Tek
5115	79	Oit3
5282	79	3732412D22Rik
5303	79	Gja1
5321	79	Klf4
5632	79	Cldn5
5735	79	Tfpi
5745	79	TMEM22
5851	79	Cnr2
5961	79	Emcn
6188	79	Gata2
6356	79	LOC631037
6493	79	Pcdhb14
6915	79	Nr2f1
130	80	Abca6
379	80	1200009I06Rik
539	80	9030408N13Rik
1532	80	Slamf8
1708	80	Pkm2
2374	80	Tubb5
2833	80	Itgax
4484	80	Ckb
6173	80	Rhoc
6343	80	-
132	81	Ncor1
134	82	Mest
301	82	Col5a2
688	82	1110032E23Rik
1048	82	Rgs5
1276	82	-
1426	82	AU041783
1480	82	Gprk2l
3613	82	Zkscan1
4000	82	Kcnj8
5846	82	Hoxb2
137	83	Chd9
140	84	Vill
492	84	Clec3b
532	84	Mapkapk3
572	84	Acaa1
965	84	1700048O20Rik
1164	84	Itga9
1211	84	Nphp3
1446	84	Rfxap
1775	84	Dbr1
1813	84	A330045H12Rik
1935	84	Sec22l3
2862	84	-
2963	84	A930014K01Rik
3058	84	A530032D15Rik
3345	84	Rpl29
3347	84	V1rd14
3636	84	-
4494	84	Dcamkl3
4607	84	Il20rb
4716	84	-
4864	84	Xylb
5628	84	Rnf7
6014	84	-
6529	84	Rpl29
6606	84	BC042569
142	85	Plekhb2
264	85	Sdcbp
418	85	Igfbp7
707	85	Arhgef19
1198	85	Stx7
1321	85	Art3
1441	85	-
1605	85	Col14a1
1660	85	Lmo2
1689	85	Bambi
1781	85	Gprk5
2664	85	Zfpm2
2896	85	Rerg
2901	85	Tm4sf1
2997	85	Sytl2
3030	85	9330132E09Rik
3278	85	Postn
3712	85	5031439A09Rik
3735	85	Hey2
3773	85	Gucy1b3
3869	85	Dcn
4199	85	Nfkb1
4324	85	Adprh
5608	85	Tcf21
6223	85	Efemp1
6636	85	-
6677	85	St8sia4
143	86	LOC100125366///Rps2
147	86	1700125D06Rik
194	86	1700011I03Rik
294	86	Max
326	86	A930011O12Rik
372	86	Olfr1269
420	86	Cda
592	86	Coro6
869	86	Nudt15
903	86	Rrh
1060	86	-
1199	86	Olfr1412
1544	86	Gmps
6358	86	Btbd5
6365	86	Stmn2
145	87	Gpc5
259	87	Rpsa
329	87	-
330	87	Tada3l
476	87	-
758	87	4930503E15Rik
939	87	Cldn22
146	88	A330049M08Rik
558	88	Rab6b
795	88	Pqlc2
4580	88	Extl1
4704	88	BC025833
4882	88	Rap1ga1
4981	88	Prdm16
5210	88	Akr1e1
5674	88	Tceb3
5744	88	1200002M06Rik
7375	88	2410166I05Rik
150	89	Nspc1
460	89	Kars
1038	89	Setdb1
1394	89	Sec16b
1638	89	-
1911	89	Metap2
2084	89	Pgpep1
2085	89	Hmox2
2546	89	Tfpt
2586	89	Fiz1
3184	89	2610027L16Rik
3447	89	Cbx1
3666	89	Cnn3
3792	89	Ring1
5099	89	Fbxl20
152	90	Epb4.1l4b
392	90	Tsta3
675	90	2310047H23Rik
1055	90	D19Bwg1357e
1793	90	ADCY1
2114	90	Gcgr
2812	90	9030625A04Rik
3137	90	Sirt7
3696	90	Cops8
3710	90	1700013G20Rik
4814	90	-
4851	90	2610039C10Rik
4910	90	-
5133	90	LOC464530
5189	90	Smc4l1
5390	90	Slbp
6830	90	Nap1l3
155	91	Cckbr
426	91	-
695	91	Slc43a2
746	91	-
778	91	Kcnk5
1061	91	Fbxo2
1081	91	Olfr1312
1453	91	Agtrap
1568	91	Syngap1
1665	91	Olfr609
1753	91	-
1809	91	U46068
1866	91	Mare
2209	91	Rnf169
2283	91	Fchsd1
2304	91	Rpl17
2565	91	Rpl37
2600	91	Tesp1
2660	91	Selm
161	92	Fbxl10
337	92	4930444A02Rik
472	92	Gp49a
571	92	Lpl
827	92	Pkm2
1194	92	Pkm2
1578	92	Pkm2
1610	92	Tlr13
1627	92	Anxa3
1977	92	H2-DMb1
2504	92	Itm2c
2524	92	Gnb1
2564	92	Vim
2953	92	Mlana
2987	92	Atp6ap2
3262	92	Hey1
3680	92	Tmeff1
3745	92	Rnf34
4021	92	Cxcl16
4035	92	Scd2
5333	92	Tubb3
5445	92	-
5551	92	Siglec5
6257	92	Acas2l
6709	92	Panx1
7142	92	Galnt12
7238	92	Il7r
162	93	-
520	93	Commd3
556	93	Arl10c
594	93	Fibp
1148	93	Eif4e2
1289	93	5730439E10Rik
2025	93	Ppp2r4
2192	93	Mpv17
2343	93	Pttg1ip
3279	93	Chfr
3803	93	-
3997	93	C1qbp
4235	93	Atp5d
5335	93	Hadha
5416	93	1300010F03Rik
5524	93	Farp2
5572	93	Decr1
7237	93	Prdx6
163	94	Cyp2b13
270	94	Adam25
501	94	Olfr629
506	94	-
531	94	Tcte1
888	94	Nkx2-9
898	94	-
924	94	Satb2
1016	94	4933431M11Rik
1127	94	Gnl3l
1213	94	Pcdhb16
1246	94	9430028I06Rik
1283	94	Krtap14
1788	94	V2r2
2175	94	Lrrc16
2312	94	4930503B20Rik
3066	94	Cdkn2a
3352	94	Nol4
3535	94	9630031F12Rik
3743	94	-
4490	94	Spt1
4905	94	Ns5atp9
5588	94	Olfr727
167	95	-
3155	95	Nxf1
3282	95	5830434P21Rik
3706	95	Mcm3ap
3839	95	Dhx30
5688	95	2310005O14Rik
168	96	Ap1b1
1225	96	Glrx1
1792	96	Pes1
1794	96	Mtmr3
2647	96	Cib2
3429	96	Snrpd2
3546	96	-
3936	96	Rpl41
3971	96	Rpl41
4857	96	Rpl41
4925	96	Rpl41
5215	96	-
5281	96	Ybx1
5858	96	Bloc1s1
171	97	Pop7
588	97	Mrpl4
621	97	Mllt2h
818	97	1700088E04Rik
1071	97	Tradd
2559	97	1200007D18Rik
2969	97	Wdr53
3202	97	-
4074	97	Rarres2
4075	97	Pacsin3
4331	97	Ftcd
5053	97	Psme1
5062	97	-
5259	97	-
172	98	Veph1
173	99	Slit2
350	99	Nqo3a2
450	99	Lats2
750	99	1110004F10Rik
908	99	Tbc1d20
1157	99	4921524P20Rik
1201	99	-
2592	99	Aass
3390	99	Cfh
4369	99	Ugt2a1
5079	99	F13b
178	100	Brrn1
408	100	2310031L18Rik
414	100	Chaf1a
670	100	2600005O03Rik
835	100	Uhrf1
994	100	Cdc6
1090	100	F730047E07Rik
1306	100	Cenph
1445	100	Mphosph1
1683	100	1700022L09Rik
1731	100	4933426L22Rik
1757	100	Rad18
2144	100	Chek1
2291	100	Clspn
2433	100	Mcm2
2718	100	2610510J17Rik
2731	100	Rad51ap1
2955	100	-
3159	100	BC025462
3222	100	Tacc3
3290	100	Wdhd1
3324	100	2610040C18Rik
3373	100	Tcf19
3377	100	Fignl1
3401	100	Rad51
3420	100	2810406C15Rik
3504	100	Pask
3656	100	Mcm4
3782	100	Slbp
3966	100	Exo1
4211	100	Atad2
4437	100	Rrm1
5666	100	2610002D18Rik
6091	100	Mcm7
6244	100	Pkmyt1
6302	100	Hells
6699	100	Rfc3
6737	100	Ris2
6916	100	BC004701
7103	100	Pole2
7135	100	Mcm6
179	101	Lrpprc
180	102	Klrb1c
449	102	Bcl2l13
548	102	Mansc1
667	102	8430408G22Rik
823	102	Ptpro
852	102	9630033F20Rik
891	102	Anxa4
1671	102	-
1871	102	Sspn
2186	102	Pik3c2g
2219	102	Mrpl35
2230	102	2810422B04Rik
2367	102	Arntl2
3012	102	Klra3
3176	102	Vamp8
3765	102	Klra18
3829	102	Apobec1
3868	102	Lrp6
4313	102	Mat2a
4485	102	Tmcc1
4538	102	St3gal5
4684	102	Gucy2c
4798	102	Dppa3
4922	102	C530028O21Rik
5162	102	Klrb1d
5262	102	Mbd4
5662	102	Eps8
5766	102	Ndufa9
7254	102	BC048546
7847	102	p45845
7848	102	p44522
7849	102	p44579
7850	102	p44656
7851	102	p45456
7852	102	p44614
7853	102	p45568
7854	102	p45493
7855	102	p46190
7856	102	p46006
7857	102	p44719
7858	102	p45567
7859	102	p44651
7860	102	p46207
7861	102	p46191
7862	102	p45416
7863	102	p45455
7864	102	p45482
7865	102	p45627
7866	102	p44832
7867	102	p45601
7868	102	p45418
7869	102	p44518
7870	102	p45566
7871	102	p46252
7872	102	p45846
7873	102	p44960
186	103	-
619	103	Lgals7
1040	103	LOC286914
1043	103	Pnma2
189	104	Foxp4
1681	104	Arhgap12
1867	104	Smc6l1
2118	104	Ltbr
2232	104	Sfrs2ip
2270	104	Rps6ka5
2499	104	Slc29a4
3848	104	Tlr3
3964	104	Vamp3
4200	104	Mrp63
4545	104	Ube2v2
4555	104	4932415G12Rik
4689	104	Serpinb6a
4895	104	Mtm1
5146	104	Za20d2
5207	104	Rap1b
5462	104	Sema3d
5813	104	Zfp277
5913	104	Sav1
6215	104	Ppp2r2a
6475	104	Fundc1
6888	104	Rab27b
190	105	Psap
192	106	Usp2
899	106	Prdx6
963	106	Nags
1517	106	Etnk2
1673	106	Alas1
1956	106	id3
1958	106	Ppp1r3f
2070	106	-
2166	106	Asl
2706	106	Prodh
2776	106	RP23-394O9.3
3002	106	-
3451	106	Tfdp2
4013	106	Olfr33
197	107	Rbp4
694	107	Apoh
843	107	Cyp2d26
1265	107	Rpl10
1452	107	Azgp1
2152	107	-
2502	107	F2
2810	107	Ahsg
2815	107	Fth1
[truncated: 6,508 more rows]
