# Supplementary material for: Integrative Analysis Using Module-Guided Random Forests Reveals Correlated Genetic Factors Related to Mouse Weight
Source: PLoS Comput Biol. 2013 Mar 7;9(3):e1002956. doi: 10.1371/journal.pcbi.1002956 (PMC3591263; doi:10.1371/journal.pcbi.1002956)
Supplement: Table S6 — Top-ranked SNPs sorted by cVI of mgRF. (XLSX) [file pcbi.1002956.s011.xlsx]

## Sheet: SNPs
Table S6. Top-ranked SNPs sorted by cVI of mgRF
Row ID	Score	Module ID	SNP ID	UCSC ID	Chromosome	Location
368	1.56022	1093	p45558	rs3662726	5	123206370
1059	1.24898	1185	p44699	rs3663566	19	56715082
883	1.05736	1162	p44593	rs3667621	15	80457686
1058	1.04866	1185	p44808	rs3708392	19	55518703
882	0.97505	1162	p44688	rs3682805	15	79535516
1055	0.934463	1184	p45916	mCV23069037	19	52161574
1053	0.921215	1184	p44890	mCV22979964	19	51287427
1054	0.880074	1184	p44892	mCV23068522	19	52192958
1057	0.832438	1184	p44811	rs3722335	19	52856114
489	0.710581	1108	p44866	rs3714636	7	137170589
885	0.659068	1162	p44689	rs3683112	15	87410042
1056	0.64383	1184	p45915	mCV22608007	19	52393324
884	0.638694	1162	p44592	rs3665585	15	83913302
886	0.631798	1162	p44693	rs4230930	15	87576553
326	0.624049	1088	p45975	rs3672859	5	47031077
1052	0.621656	1184	p45500	mCV22979960	19	51287262
325	0.615789	1088	p44739	rs4140247	5	46981188
887	0.614984	1162	p44994	rs3657139	15	13185133
241	0.598267	1077	p45693	rs3714147	3	159360773
324	0.577358	1088	p46441	rs3725107	5	9672068
639	0.552147	1129	p44776	rs3680872	10	117229465
242	0.526721	1077	p44989	rs3697892	3	160748085
77	0.520485	1051	p45505	rs3659655	1	177274237
60	0.519253	1050	p46143	rs3677464	1	142046673
61	0.519101	1050	p46382	rs3682831	1	142983873
888	0.505173	1162	p44690	rs3694472	15	89700806
63	0.492165	1050	p45504	rs3657970	1	146245779
314	0.488489	1086	p46311	rs3708118	5	10886572
380	0.44921	1095	p45410	rs3692702	5	149054929
369	0.442106	1093	p44573	rs3711485	5	124600205
1064	0.437179	1186	p45062	rs3692709	19	60940417
1063	0.435383	1186	p44857	rs3694467	19	60650035
74	0.426278	1051	p45924	rs3720335	1	172610033
64	0.423441	1050	p45276	rs3701166	1	146507378
76	0.420711	1051	p45860	rs3654285	1	176850283
1026	0.414688	1179	p45949	rs3655977	18	85673762
889	0.412447	1163	p44995	rs3667785	15	95387207
379	0.406007	1095	p45318	rs3710365	5	147817581
862	0.405797	1159	p46162	rs3702361	15	29641381
62	0.395734	1050	p46339	rs3698565	1	145318082
486	0.392159	1106	p45423	rs3700735	7	124759027
1051	0.389477	1184	p45229	rs3658160	19	47019084
1062	0.379779	1186	p45537	rs3726433	19	60647827
1061	0.377074	1186	p44545	rs3653668	19	60268103
1060	0.360817	1186	p45289	rs4232268	19	60179043
75	0.360271	1051	p46147	rs3696419	1	173602599
208	0.356146	1072	p45425	rs4226499	3	93019750
73	0.339352	1051	p45338	rs3668491	1	172470398
323	0.337309	1088	p45411	rs3703261	5	38381076
243	0.333207	1077	p45695	rs3716357	3	161220460
99	0.333096	1054	p44815	rs3676722	2	6046496
536	0.317046	1115	p44482	rs3691375	8	111047790
374	0.309931	1094	p44550	rs4225539	5	137809239
373	0.299036	1094	p44517	rs3698092	5	135076050
859	0.296663	1159	p45440	rs3661608	15	98647174
487	0.293938	1107	p45323	rs3701133	7	131805648
316	0.290904	1087	p45092	rs3690874	5	20439566
596	0.29042	1123	p46012	rs3716005	9	97396801
313	0.283757	1086	p45974	rs3666998	5	7462861
861	0.282176	1159	p45376	rs3697155	15	23173163
488	0.280758	1107	p45424	rs3702235	7	131805808
65	0.276441	1050	p46145	rs3690582	1	150441903
860	0.271006	1159	p45375	rs3696823	15	19306420
56	0.270622	1049	p45182	rs3717377	1	128643654
375	0.27036	1094	p44861	rs3700374	5	140894688
879	0.268269	1161	p46369	rs4230805	15	71704754
366	0.266987	1092	p44609	rs3662161	5	116451271
67	0.266273	1050	p45734	rs3680116	1	153239887
57	0.265947	1049	p45788	rs3677375	1	135362062
599	0.263782	1123	p45881	rs3672865	9	104472259
315	0.262778	1087	p45296	rs3671575	5	20432146
59	0.261204	1049	p44670	rs4222665	1	138302220
1049	0.260478	1183	p46124	rs3677115	19	40774645
79	0.258591	1052	p44992	rs3692513	1	187221795
1048	0.258001	1183	p46355	rs3697139	19	40205407
1046	0.256836	1183	p46074	rs3653886	19	37775177
442	0.256562	1101	p44828	rs3659280	6	150258861
66	0.254019	1050	p45175	rs3655459	1	153235296
365	0.249807	1092	p44504	rs3719767	5	114227083
600	0.248486	1123	p45727	rs3717183	9	104474903
320	0.247314	1087	p44955	rs3718492	5	30401978
1050	0.245688	1183	p46123	rs3656289	19	42634335
890	0.239372	1163	p45670	rs3667754	15	96108190
29	0.239302	1046	p46341	rs3725338	1	48487110
956	0.237344	1171	p45618	rs3723968	17	28438186
597	0.236642	1123	p44843	rs3689336	9	98807592
328	0.232354	1088	p44825	rs3704725	5	50628972
367	0.231837	1092	p45328	rs3654066	5	117480481
71	0.222834	1050	p45886	rs3684974	1	165191019
28	0.220751	1046	p45923	rs3668645	1	46544664
858	0.220493	1159	p45999	rs3715491	15	5804557
82	0.219872	1052	p45782	mCV22849619	1	190541821
593	0.219124	1122	p44728	rs3709303	9	92351263
332	0.21579	1089	p46249	rs3707624	5	61741868
52	0.215601	1049	p46102	rs3715814	1	114288343
55	0.211985	1049	p45920	rs3659590	1	127612096
591	0.211126	1122	p45429	rs3669564	9	90842801
1047	0.210923	1183	p45826	rs3697994	19	10921271
376	0.210903	1094	p45251	rs4225559	5	143102033
58	0.210259	1049	p45339	rs3678662	1	135361855
960	0.209785	1172	p44752	rs3724223	17	33208059
327	0.209141	1088	p45409	rs3681071	5	49031193
815	0.208001	1155	p46059	rs3658866	14	17760054
440	0.20751	1101	p45707	rs3677570	6	146176128
83	0.207164	1052	p45169	mCV22849612	1	190541993
35	0.206545	1047	p45861	rs3654452	1	66285796
652	0.204709	1131	p45932	rs3679497	11	17635273
863	0.202732	1160	p44732	rs3666257	15	32830679
34	0.199997	1047	p45344	rs3726861	1	66285531
37	0.198539	1047	p45462	rs3722564	1	73681550
70	0.197185	1050	p45508	rs4135672	1	164627409
40	0.196303	1047	p44585	rs3703285	1	79301875
592	0.194624	1122	p45725	rs3705632	9	90936256
610	0.191799	1124	p45880	rs3664397	9	125607467
584	0.187689	1121	p45726	rs3714202	9	77999312
85	0.186684	1052	p45639	mCV23599971	1	190826665
959	0.186492	1171	p45498	rs3726411	17	30020900
857	0.184952	1159	p45441	rs3665826	15	6443556
31	0.18345	1046	p45649	rs3724707	1	51350744
378	0.182053	1094	p45319	rs3713156	5	144954279
86	0.179545	1052	p44659	mCV23599683	1	190832222
32	0.178489	1046	p45991	rs3725866	1	51350932
703	0.178345	1138	p45587	rs4229215	11	119162792
595	0.176346	1123	p45272	rs3712219	9	96893587
598	0.176224	1123	p44621	rs3699740	9	100897787
44	0.175345	1048	p46141	rs3663759	1	88086628
856	0.174096	1159	p45378	rs3707453	15	6436400
881	0.173768	1161	p44794	rs3655952	15	74402689
46	0.172595	1048	p45016	rs3664800	1	93743442
594	0.172532	1122	p45430	rs3693091	9	92792240
590	0.170915	1122	p45855	rs3695050	9	87908849
42	0.170689	1048	p45790	rs3678377	1	87673583
812	0.169742	1154	p45889	rs3653743	14	12356966
101	0.169426	1055	p46244	rs3715481	2	20565884
53	0.169176	1049	p45343	rs3725808	1	116834099
702	0.168586	1138	p44782	rs3711884	11	116893196
47	0.167756	1048	p46041	rs3688242	1	96124422
36	0.16575	1047	p45017	rs3665792	1	69361671
80	0.16566	1052	p45008	rs3708652	1	187222172
866	0.165195	1160	p45210	rs3724697	15	6502440
880	0.165034	1161	p45526	rs3696862	15	72652983
865	0.161005	1160	p45052	rs3714995	15	40323904
43	0.1602	1048	p44630	rs3723062	1	87864028
874	0.159862	1161	p45127	rs3668786	15	62349723
100	0.159608	1055	p44735	rs3688854	2	20560990
41	0.159364	1048	p45181	rs3706465	1	82811325
222	0.158151	1075	p45965	rs3688520	3	124148180
238	0.156866	1076	p44737	rs3724708	3	152115605
68	0.156598	1050	p45461	rs3714704	1	159284714
1000	0.155106	1176	p46404	rs3683013	18	27023319
586	0.152938	1122	p46262	rs3721677	9	82096624
579	0.152424	1121	p44870	rs3664533	9	68280310
585	0.151633	1121	p44973	rs3685573	9	78781035
811	0.151621	1154	p45524	rs3668908	14	10992273
322	0.151238	1088	p45562	rs3723722	5	35824520
1030	0.150977	1180	p44700	rs3713033	19	4850975
819	0.150678	1155	p44685	rs3709612	14	24878105
319	0.150214	1087	p44952	rs3671062	5	26623071
87	0.149817	1052	p45019	rs3679166	1	191147240
331	0.148245	1089	p45414	rs3713195	5	58652173
30	0.146996	1046	p45925	rs3724092	1	51350652
96	0.1469	1053	p44849	rs3708442	1	196319296
814	0.145444	1155	p46350	rs3695372	14	17181976
869	0.145053	1160	p44750	rs3716768	15	42937423
609	0.144795	1124	p44510	rs3687724	9	123303391
1001	0.144701	1176	p45059	rs3671174	18	28712773
240	0.144014	1076	p45876	rs3704022	3	154326213
864	0.142947	1160	p45671	rs3668136	15	32831022
81	0.142807	1052	p44655	mCV22542926	1	190507782
321	0.142303	1087	p45297	rs3679280	5	30858921
868	0.142167	1160	p45329	rs3716703	15	42937388
54	0.142115	1049	p45507	rs3719973	1	121619311
658	0.141979	1132	p45611	rs3676510	11	27019881
817	0.141908	1155	p45048	rs3697334	14	21920338
653	0.140645	1132	p44781	rs3708339	11	21756037
358	0.139903	1091	p45972	rs3657782	5	102147106
404	0.139791	1099	p44650	rs3688920	6	54074575
808	0.139145	1154	p45891	rs3701693	14	6464841
50	0.13908	1049	p44901	rs3664662	1	106876975
72	0.138947	1050	p45792	rs3689151	1	165406294
895	0.138895	1163	p44636	rs4231033	15	21717768
813	0.138735	1154	p45741	rs3696385	14	12616729
45	0.138271	1048	p44586	rs3719888	1	93218739
701	0.138025	1137	p44631	rs3688691	11	116134689
39	0.137095	1047	p45334	rs3689327	1	77504877
84	0.136637	1052	p44903	rs3704023	1	190752535
699	0.135352	1137	p44907	rs3682143	11	112231902
820	0.135244	1155	p44917	rs3678167	14	25424306
762	0.133896	1146	p45202	rs3701757	13	16003584
697	0.133572	1136	p44561	rs3669823	11	107628258
873	0.133412	1161	p44686	rs3653368	15	59937997
439	0.132656	1100	p46188	rs3676517	6	141657709
51	0.132087	1049	p45733	rs3658965	1	108085581
763	0.131771	1146	p45366	rs3656715	13	18622942
377	0.130523	1094	p45093	rs3696754	5	143395538
897	0.129606	1164	p45443	rs3722676	16	6816272
896	0.129238	1164	p45947	rs3715939	16	5457456
894	0.128853	1163	p44795	rs3690173	15	102971161
571	0.128583	1120	p44746	rs4138776	9	54104600
38	0.127908	1047	p44667	rs3665947	1	74637691
962	0.12781	1172	p44642	rs4139933	17	35903400
329	0.127284	1089	p46116	rs3688942	5	54230318
1028	0.126205	1180	p46212	rs3690148	19	4205606
651	0.12539	1131	p46294	rs3720722	11	15775067
33	0.125156	1047	p45340	rs3690322	1	64260003
943	0.125042	1170	p44496	rs4137196	17	3958349
818	0.125008	1155	p45590	rs3712886	14	21920591
870	0.12439	1160	p45762	rs3684635	15	52678193
405	0.124336	1099	p46315	rs3687179	6	55979806
867	0.12431	1160	p45998	rs3677296	15	6497620
690	0.122862	1135	p45934	rs3684399	11	95307795
200	0.122779	1070	p45911	rs3707356	3	82398026
659	0.122549	1132	p45935	rs3706539	11	27483326
569	0.122358	1120	p44762	rs3693234	9	52818761
654	0.122282	1132	p45655	rs4228613	11	22657942
330	0.121197	1089	p46327	rs3713492	5	55116872
97	0.121085	1053	p44772	rs3708508	1	196319319
709	0.121034	1139	p45144	rs3708624	12	10744662
650	0.12057	1131	p45190	rs3663826	11	12191194
98	0.120427	1053	p45793	rs3691121	1	197926908
360	0.11994	1092	p45973	rs3663308	5	103743924
935	0.119417	1169	p45217	rs3724196	16	87208355
936	0.118922	1169	p45743	rs3709512	16	87794511
878	0.1189	1161	p46064	rs3708614	15	69462081
92	0.118502	1053	p45336	mCV23204820	1	193774325
783	0.118348	1149	p46019	rs3658685	13	69038779
636	0.117965	1128	p45026	rs3704401	10	101818548
891	0.117883	1163	p45285	rs3719217	15	97253349
563	0.116443	1119	p45722	rs3674874	9	43783064
568	0.116224	1119	p45723	rs3690408	9	50039618
764	0.115466	1146	p45662	rs3672666	13	21232280
78	0.11526	1051	p45179	rs3685549	1	178361085
822	0.114628	1156	p45996	rs3699072	14	39247197
958	0.114373	1171	p45497	rs3725973	17	30020884
660	0.114222	1132	p45931	rs3659581	11	29618305
638	0.114163	1128	p45022	rs3659212	10	111044242
27	0.114157	1045	p46222	rs3667075	1	42612937
372	0.113665	1093	p45977	rs3695212	5	131346081
69	0.113185	1050	p46408	rs3716472	1	159382279
353	0.11283	1091	p44612	rs3680521	5	93249787
564	0.112235	1119	p44974	rs3693351	9	46724226
441	0.112106	1101	p45569	rs3725661	6	148189629
333	0.111808	1089	p45879	rs3679606	5	61746108
1029	0.111673	1180	p44483	rs3665056	19	4509634
957	0.111321	1171	p46121	rs3704177	17	29741204
589	0.111021	1122	p45137	rs3672897	9	86450563
710	0.110544	1139	p45363	rs3717933	12	11284617
816	0.110263	1155	p44918	rs3687985	14	20408133
587	0.110199	1122	p44567	rs3654196	9	82846798
199	0.109794	1070	p45317	rs3706170	3	82397788
540	0.108745	1116	p45458	rs3665212	8	118591379
317	0.108146	1087	p46028	rs3705209	5	24710642
24	0.107408	1045	p46399	rs3708475	1	41372882
334	0.1073	1089	p45249	rs3711950	5	63256554
686	0.107233	1135	p46211	rs3687072	11	88832965
809	0.10711	1154	p45995	rs3669812	14	8239573
872	0.10686	1161	p44691	rs3702158	15	58943787
230	0.106627	1075	p45544	rs3679962	3	131660574
698	0.106605	1136	p46053	rs3720981	11	108300767
700	0.106523	1137	p44780	rs3699056	11	113509302
810	0.105685	1154	p45371	rs3667005	14	10991934
171	0.105302	1067	p45833	rs4223709	3	8633827
460	0.10511	1103	p44722	rs3726780	7	68738640
359	0.104779	1091	p44860	rs3683865	5	102163313
931	0.104529	1168	p45444	rs4135423	16	75544468
580	0.104355	1121	p45577	rs3681667	9	70414348
370	0.104324	1093	p44738	rs3688355	5	127876939
231	0.10402	1075	p45597	rs4136518	3	135612452
49	0.1038	1049	p44669	rs3717264	1	105501457
581	0.103592	1121	p45728	rs3726762	9	73979415
637	0.10352	1128	p45863	rs3694833	10	105322454
707	0.102986	1139	p45659	rs3709002	12	9844529
198	0.102591	1070	p44944	rs3705680	3	80346507
356	0.102376	1091	p45091	rs3688859	5	43684803
573	0.101289	1120	p44882	rs3689326	9	56040261
25	0.101017	1045	p45184	rs4222308	1	41542995
706	0.101009	1139	p45517	rs3678128	12	7481572
961	0.100965	1172	p45006	rs3702309	17	35903194
472	0.100959	1105	p45571	rs3660732	7	89817093
655	0.099936	1132	p45355	rs3726603	11	24740875
704	0.099491	1139	p44633	rs3653990	12	5291083
696	0.09908	1136	p45352	rs3686516	11	105708276
19	0.098603	1045	p46015	rs3687379	1	36121735
150	0.098101	1063	p45236	rs4135727	2	146116462
984	0.097889	1174	p45056	rs3706971	17	84524129
304	0.097856	1085	p45405	rs3686214	4	138429189
916	0.096917	1166	p44924	rs3690619	16	49749800
826	0.096395	1156	p45439	rs3688833	14	45847534
656	0.09604	1132	p45279	rs3697361	11	25080188
93	0.095635	1053	p45013	mCV23990401	1	193823272
371	0.09555	1093	p45559	rs3689007	5	127877069
1027	0.095381	1180	p44875	rs4232034	19	4190361
503	0.094143	1110	p44867	rs3678454	8	35941637
239	0.094048	1076	p44756	rs3701592	3	152472660
712	0.093963	1139	p45464	rs3658504	12	16564761
877	0.093825	1161	p45377	rs3706861	15	67302800
708	0.093783	1139	p45588	rs3707458	12	10744512
928	0.093089	1168	p45212	rs3668777	16	71265509
307	0.092926	1085	p44647	rs3697695	4	143825015
223	0.091482	1075	p44709	rs4136374	3	126080226
91	0.090602	1053	p44769	mCV23205157	1	193762965
570	0.090168	1120	p45910	rs3701279	9	53753165
95	0.088327	1053	p44771	mCV23934048	1	193959623
871	0.08832	1160	p45616	rs3707900	15	53591096
1045	0.088292	1183	p44604	rs3705022	19	36468043
572	0.087931	1120	p46099	rs3723670	9	54574803
775	0.087608	1148	p45043	rs3704459	13	52611824
647	0.087567	1131	p45189	rs3661631	11	9232453
335	0.087437	1089	p44714	rs3656989	5	65498428
649	0.087427	1131	p45738	rs3699329	11	11858106
621	0.087231	1125	p45511	rs3672342	10	26582526
197	0.087201	1070	p45546	rs3714671	3	79883055
478	0.087135	1105	p45712	rs3686975	7	102024021
876	0.086946	1161	p44595	rs4137555	15	66667520
705	0.086423	1139	p45364	rs4138084	12	6297851
157	0.086403	1064	p45071	rs3691210	2	158620930
151	0.086239	1063	p45872	rs3674082	2	146363370
934	0.086144	1169	p45214	rs3693968	16	86550297
48	0.085639	1049	p44629	rs3694065	1	102592465
784	0.084937	1150	p44790	rs3721965	13	71538903
214	0.084935	1073	p44705	rs3671622	3	105479560
303	0.084738	1085	p46179	rs3661970	4	136928483
172	0.084647	1067	p45131	rs3668064	3	9401619
318	0.084282	1087	p45134	rs3670423	5	26623176
616	0.084274	1125	p46344	rs3693867	10	13268036
893	0.084088	1163	p45672	rs3724301	15	101013404
218	0.084016	1074	p45832	rs3711702	3	114593276
361	0.083913	1092	p45133	rs3658120	5	106078051
382	0.083629	1096	p44741	rs3679060	6	6692648
364	0.083613	1092	p45705	rs3653831	5	110101891
607	0.083607	1124	p45986	rs3678712	9	117966678
821	0.083546	1156	p45809	rs3671357	14	37843669
473	0.083063	1105	p45321	rs3714598	7	92862708
225	0.081703	1075	p45154	rs3704417	3	127002552
786	0.081598	1150	p44854	rs3681284	13	74470501
237	0.081494	1076	p44821	rs3722980	3	149914187
602	0.081431	1123	p45486	rs3655712	9	109301242
94	0.080916	1053	p44521	mCV23990376	1	193825559
88	0.080898	1053	p44628	rs3655423	1	192167994
336	0.080625	1090	p46273	rs3671517	5	66698984
578	0.080604	1121	p44619	rs3664300	9	66825666
785	0.080419	1150	p46160	rs3722699	13	73997502
266	0.080354	1080	p45551	rs3668284	4	46686959
26	0.079847	1045	p45647	rs3706173	1	42165776
1034	0.079372	1181	p44644	rs3661656	19	14410086
476	0.079171	1105	p45484	rs3717789	7	95861696
620	0.078548	1125	p45139	rs3679120	10	23805229
193	0.078294	1069	p45241	rs3714575	3	71644696
604	0.077816	1123	p44975	rs3709787	9	111385765
773	0.077538	1148	p46228	rs3657836	13	46132740
479	0.077275	1105	p44653	rs3708100	7	104103868
613	0.076725	1125	p46411	rs3708275	10	6368262
937	0.076515	1169	p44694	rs3674782	16	88678302
714	0.075865	1140	p44635	rs3709287	12	19506842
227	0.075677	1075	p46127	rs3707706	3	127530826
575	0.075627	1120	p45882	rs3685575	9	61737163
357	0.075592	1091	p44824	rs3699728	5	100541217
892	0.075445	1163	p45814	rs4137928	15	99120210
470	0.075112	1104	p46446	rs3672246	7	84507381
474	0.074958	1105	p46029	rs3656411	7	93450694
875	0.074844	1161	p45617	rs3727135	15	89067113
772	0.074705	1148	p44679	rs3685941	13	44371350
920	0.074575	1167	p44925	rs3702995	16	54495023
932	0.074512	1168	p45818	rs3704648	16	76022498
256	0.074359	1079	p45001	rs3664379	4	32801368
955	0.074358	1171	p44602	rs4231406	17	27212748
461	0.074108	1103	p45603	rs3693952	7	69306358
220	0.074033	1074	p45401	rs4136035	3	119452732
215	0.073973	1074	p45834	rs4224158	3	108133659
229	0.073734	1075	p46075	rs3698974	3	130584864
682	0.073659	1134	p44657	mCV22974316	11	87604127
89	0.073651	1053	p44894	mCV23993168	1	192202561
583	0.073559	1121	p44844	rs3703712	9	75276306
930	0.07332	1168	p45817	rs3702474	16	75398644
933	0.073255	1169	p44922	rs3680665	16	85801548
362	0.072945	1092	p45563	rs4225393	5	106749378
713	0.072646	1139	p45143	rs3694821	12	16978929
619	0.072369	1125	p45928	rs3688363	10	20834699
827	0.072353	1156	p44590	rs3691821	14	49744979
938	0.072091	1169	p44539	rs3655083	16	92448866
828	0.071839	1156	p44591	rs3710549	14	52348507
153	0.071769	1063	p45959	rs3676033	2	149841609
691	0.071291	1135	p44983	rs3684436	11	95307817
695	0.07114	1136	p45142	rs3722158	11	104062496
308	0.071116	1085	p44711	rs3675987	4	146398173
608	0.071053	1124	p45629	rs3658244	9	118973177
565	0.070753	1119	p45112	rs3673816	9	49025061
267	0.070699	1080	p46183	rs3714032	4	49575046
20	0.070544	1045	p46047	rs4151913	1	37394700
919	0.070523	1167	p46067	rs3688027	16	53189403
685	0.070397	1134	p45783	mCV22974275	11	87607360
1031	0.070288	1180	p44478	rs4232023	19	5460975
824	0.070247	1156	p45807	rs3153444	14	45168515
582	0.070212	1121	p44575	rs3693209	9	74128642
459	0.070148	1103	p45421	rs3677657	7	66968443
259	0.070128	1079	p45836	rs3677546	4	39035457
148	0.070067	1062	p44514	rs3671635	2	133684721
169	0.070052	1066	p45130	rs3703298	2	179772115
944	0.070039	1170	p45222	rs3722983	17	8495204
477	0.069843	1105	p44963	rs3711721	7	99479902
457	0.069518	1103	p45161	rs3713031	7	61661426
825	0.069498	1156	p45207	rs3707560	14	45838733
194	0.069475	1069	p46112	rs3717453	3	72727445
995	0.069294	1175	p45744	rs3660245	18	9538908
899	0.069231	1164	p44597	rs3673183	16	14051913
807	0.06858	1153	p45888	rs3675054	13	118275930
566	0.068509	1119	p45270	rs3661445	9	49789003
433	0.068309	1100	p46131	rs3696743	6	131484207
438	0.068019	1100	p44615	rs3679077	6	140980042
588	0.067687	1122	p45857	rs4139986	9	83702505
946	0.067274	1170	p45324	rs3671396	17	9807762
711	0.06711	1139	p45362	rs3693390	12	12765808
854	0.066992	1158	p45050	rs4230610	14	114392144
657	0.066926	1132	p46017	rs3727156	11	25190000
195	0.066895	1069	p46111	rs3680433	3	72782675
469	0.066806	1104	p45158	rs3658777	7	4032506
201	0.066037	1070	p45620	rs3704498	3	83193669
954	0.065762	1171	p44997	rs3667411	17	23990783
209	0.065595	1073	p45966	rs4135965	3	95925277
344	0.065424	1090	p45295	rs3669458	5	88738812
788	0.065419	1150	p46414	rs3725009	13	76286291
449	0.06527	1102	p45604	rs3720603	7	44153591
687	0.065082	1135	p45350	rs3655280	11	89717118
18	0.065044	1044	p46209	rs3709457	1	34863540
167	0.064961	1066	p44500	rs3673141	2	178528579
677	0.064828	1134	p45351	rs3679340	11	74792835
643	0.064773	1130	p44873	rs3676616	10	130730543
129	0.064674	1060	p46271	rs3699821	2	99503103
615	0.064492	1125	p45930	rs3708450	10	11211519
255	0.064405	1079	p44949	rs3705575	4	32108690
823	0.064327	1156	p46296	rs3681670	14	43894746
152	0.064253	1063	p45684	rs3654835	2	149329872
155	0.063748	1064	p44754	rs3683092	2	154573514
684	0.063534	1134	p44520	mCV22974289	11	87607165
226	0.063298	1075	p46375	rs3706670	3	127018959
282	0.063245	1082	p45549	rs3663299	4	93480723
692	0.06285	1135	p45514	rs3682334	11	97711901
475	0.062756	1105	p44880	rs3667300	7	94613961
989	0.062395	1174	p45445	rs3716639	17	94241256
642	0.06219	1130	p45167	rs3709299	10	130161470
683	0.061858	1134	p45635	mCV22974300	11	87605212
718	0.061812	1140	p45776	rs3703980	12	25359583
917	0.061765	1166	p44926	rs4135604	16	50100799
235	0.061531	1076	p45396	rs3654931	3	145545340
338	0.061474	1090	p45322	rs3718145	5	72244982
945	0.061416	1170	p46451	rs3669518	17	9807440
354	0.061387	1091	p44862	rs3707832	5	96572366
911	0.061129	1166	p45816	rs3663871	16	41598339
196	0.061005	1069	p46033	rs3671511	3	74493655
170	0.060888	1067	p45474	rs3714327	3	7884337
963	0.060852	1172	p44767	rs3675818	17	44643137
622	0.060714	1125	p45653	rs3719045	10	27987195
694	0.060633	1136	p45586	rs3684024	11	101678836
787	0.060608	1150	p44915	rs3706924	13	75979791
285	0.060314	1082	p46133	rs3704040	4	95194270
834	0.060312	1157	p45665	rs3660202	14	70154863
465	0.060264	1104	p44552	rs3664330	7	76526294
746	0.060093	1143	p45035	rs3696951	12	78728690
798	0.059471	1152	p46231	rs3705003	13	102564276
648	0.059462	1131	p46154	rs3685735	11	11389163
805	0.058997	1153	p46157	rs3676640	13	116665913
471	0.058737	1104	p45099	rs3692018	7	88887329
260	0.058527	1079	p45552	rs3672405	4	39552451
1033	0.058449	1181	p45063	rs4137097	19	14096702
790	0.058284	1151	p45309	rs3693027	13	83994917
949	0.057807	1170	p46303	rs3664841	17	15853603
154	0.057794	1064	p44501	rs3690044	2	153321940
363	0.057655	1092	p44716	rs3725274	5	108893602
504	0.057573	1110	p45851	rs3709888	8	36252280
1035	0.057524	1181	p44643	rs3659857	19	14570183
922	0.057483	1167	p44923	rs3682166	16	57870212
506	0.057107	1110	p46424	rs3708225	8	40892790
437	0.056981	1100	p45298	rs3712962	6	140016513
483	0.056952	1105	p44881	rs3709679	7	112108381
161	0.056945	1065	p44938	rs3692104	2	162825424
898	0.056849	1164	p45592	rs4151923	16	13376351
482	0.056819	1105	p44962	rs3705945	7	107427028
941	0.056533	1169	p44493	rs3148818	16	95518659
612	0.056299	1125	p46367	rs3660611	10	5298921
115	0.056187	1058	p45395	rs4136610	2	70441766
16	0.055829	1044	p44639	rs3690508	1	33928761
205	0.055463	1071	p45237	rs3660030	3	87942102
768	0.055454	1147	p45523	rs3707097	13	34125011
806	0.055321	1153	p45437	rs4138442	13	116666263
767	0.055211	1147	p45664	rs3720707	13	32055962
539	0.055183	1116	p44838	rs3671292	8	117178249
114	0.05513	1058	p45393	rs3726227	2	69134289
149	0.055129	1063	p45390	rs3682725	2	136465856
623	0.055094	1126	p46049	rs3679201	10	48605223
1032	0.05504	1181	p46241	rs3673807	19	11775675
211	0.054665	1073	p44548	rs3717575	3	98190227
999	0.054585	1175	p45535	rs3682653	18	13558175
1022	0.054467	1178	p45386	rs3684593	18	71007128
456	0.054441	1102	p44758	rs3654962	7	58521754
268	0.054134	1080	p44946	rs3673502	4	52443028
212	0.054117	1073	p45473	rs3708129	3	101780122
765	0.054109	1147	p45369	rs3711424	13	31882133
156	0.054056	1064	p45314	rs3687374	2	155689840
224	0.053891	1075	p45914	rs3677731	3	126997737
970	0.053879	1172	p45057	rs3709414	17	55605730
402	0.053837	1098	p44480	rs4225867	6	48917361
275	0.053834	1081	p44549	rs3724999	4	61723788
1038	0.053788	1182	p45231	rs3688671	19	23869234
912	0.053394	1166	p45054	rs3713966	16	44278213
217	0.053356	1074	p44707	rs3676545	3	113534605
680	0.053094	1134	p44908	rs3686569	11	83017457
973	0.053084	1173	p44801	rs3666819	17	68372448
921	0.052948	1167	p45870	rs3687272	16	55093657
777	0.052568	1149	p44912	rs3655227	13	62863542
265	0.052542	1080	p44823	rs3707178	4	46650694
1025	0.052468	1178	p44804	rs3656890	18	75591153
283	0.052444	1082	p46287	rs3659791	4	94996245
390	0.052312	1097	p44718	rs3706286	6	28618042
601	0.052246	1123	p44845	rs4138027	9	107830422
605	0.051938	1124	p46405	rs3656332	9	117677507
994	0.051836	1175	p45223	rs3670421	18	9394158
541	0.051824	1116	p44839	rs3686697	8	118861046
342	0.051613	1090	p45623	rs3720626	5	77501575
662	0.051575	943	p45141	rs3692365	11	39504757
969	0.05139	1172	p45593	rs3667909	17	55028340
436	0.051224	1100	p44766	rs3681895	6	135425780
744	0.051032	1143	p44588	rs3700554	12	72543537
745	0.051018	1143	p45039	rs3725854	12	77131331
262	0.050894	1080	p45331	rs4138960	4	42362195
219	0.050854	1074	p46126	rs3671099	3	117285845
693	0.050841	1135	p45353	rs3689184	11	100901702
717	0.05078	1140	p46430	rs3663018	12	24871966
258	0.050642	1079	p45969	rs3682271	4	34779564
644	0.050579	1130	p45346	rs3676330	10	131486953
281	0.050524	1082	p45479	rs3694739	4	93178076
381	0.050518	1096	p45255	rs4225658	6	5156037
567	0.050479	1119	p44889	rs3670024	9	49791898
725	0.050459	1141	p46054	rs3661834	12	33929808
552	0.050428	1118	p45502	mCV24465575	9	12769584
290	0.050378	1083	p46004	rs3722695	4	104533141
948	0.050199	1170	p44696	rs3667406	17	11227288
940	0.050098	1169	p46000	rs3664190	16	94869256
502	0.05003	1110	p45772	rs3726003	8	34612243
669	0.049852	1133	p45933	rs3684076	11	56036051
10	0.049781	1044	p45180	rs3691092	1	22954427
950	0.049534	1170	p44543	rs3667748	17	16296128
191	0.049482	1069	p45397	rs3672601	3	63367171
689	0.049423	1135	p44674	rs3671548	11	94150066
232	0.049179	1076	p45076	rs3676561	3	140122485
997	0.049073	1175	p45823	rs3710602	18	12027177
927	0.049007	1168	p45380	rs3695481	16	68778145
751	0.048946	1144	p45306	rs3676085	12	88693507
312	0.048879	1085	p44990	rs3720634	4	154020953
924	0.048654	1167	p44796	rs3687551	16	64255840
900	0.04862	1164	p44797	rs3714738	16	14260417
618	0.048516	1125	p44569	rs3677768	10	18358346
574	0.048388	1120	p44972	rs3676114	9	61301639
661	0.048357	943	p44778	rs3673465	11	35134851
484	0.04835	1105	p44742	rs3687061	7	119758047
272	0.048317	1081	p45477	rs3671277	4	59199808
464	0.048176	1104	p44834	rs3687801	7	75468573
915	0.048081	1166	p45286	rs3705921	16	49437647
130	0.048036	1060	p45829	rs3719943	2	99619107
996	0.047902	1175	p44544	rs3723041	18	9817309
136	0.04785	1061	p46002	rs3698058	2	111525176
309	0.047812	1085	p45082	rs3669806	4	146936026
106	0.047725	1056	p46419	rs3676558	2	42932418
254	0.04747	1079	p46027	rs3701432	4	29303789
740	0.047354	1143	p45036	rs3713923	12	64981848
90	0.047321	1053	p44661	mCV23993161	1	192202730
216	0.047317	1074	p45078	rs3686353	3	110302430
128	0.047246	1060	p46421	rs3689502	2	98344747
759	0.047155	1145	p44570	rs4229612	12	108878229
392	0.046967	1097	p45253	rs3676393	6	32197690
1024	0.046905	1178	p46037	rs3723567	18	73912567
23	0.046701	1045	p45884	rs3665127	1	40101654
557	0.046654	1118	p44523	mCV24962297	9	13803082
914	0.046626	1166	p45053	rs3682852	16	47603941
998	0.046608	1175	p45446	rs3664343	18	12151714
434	0.046569	1100	p45843	rs3655878	6	135039865
993	0.046538	1175	p46073	rs3680668	18	7496146
614	0.046496	1125	p46210	rs3673471	10	9121622
21	0.046346	1045	p44640	rs3707984	1	39198646
645	0.046301	1131	p44531	rs3659787	11	4406638
611	0.046163	1125	p46016	rs3659700	10	4517292
450	0.045792	1102	p45259	rs3688093	7	48065324
852	0.045731	1158	p45740	rs3682013	14	113782738
804	0.045217	1153	p45365	rs3656262	13	115345132
462	0.045192	1103	p45101	rs3713432	7	70467069
1016	0.045184	1178	p45781	rs3675255	18	63166543
279	0.045045	1082	p45553	rs3682389	4	89180038
355	0.045025	1091	p45560	rs3706737	5	96625963
789	0.044959	1150	p44914	rs3705446	13	78803772
207	0.044953	1071	p45543	rs3667802	3	89472011
277	0.044892	1082	p46310	rs3659947	4	86134722
203	0.044791	1071	p45877	rs3705767	3	85087447
228	0.044753	1075	p44943	rs3702789	3	130131324
383	0.044752	1096	p45096	rs3681549	6	6692990
501	0.044739	1110	p46098	rs4227112	8	32787014
929	0.044698	1168	p44598	rs3721202	16	73896357
972	0.044687	1173	p44495	rs3684212	17	67340078
913	0.044616	1166	p46302	rs3723465	16	45164267
987	0.044601	1174	p45221	rs3720344	17	90863272
301	0.044515	1084	p45968	rs3666537	4	125386217
720	0.044407	1140	p45656	rs3654802	12	27134343
971	0.044359	1172	p44929	rs3707749	17	63187220
918	0.044137	1167	p45948	rs3719157	16	51423297
953	0.04391	1171	p45487	rs3696528	17	20600182
490	0.043897	1109	p45103	rs3657963	8	17278974
952	0.043722	1171	p45821	rs3667809	17	20114540
688	0.043614	1135	p45798	rs3675440	11	92964177
752	0.043526	1144	p44587	rs3674235	12	95508942
306	0.043486	1085	p46128	rs3684126	4	141705328
391	0.043478	1097	p45095	rs3677815	6	29890034
624	0.043341	1126	p45025	rs3696307	10	55861731
985	0.043256	1174	p46001	rs3717026	17	88511109
467	0.043243	1104	p46218	rs3690467	7	43761818
667	0.043198	1133	p45612	rs3698063	11	53946929
736	0.043173	1142	p44853	rs3725347	12	60732011
830	0.043155	1156	p44919	rs3721918	14	56085375
168	0.042933	1066	p44704	rs4139310	2	179090870
947	0.042811	1170	p44601	rs3716460	17	9811953
234	0.04281	1076	p45239	rs3683790	3	143328552
672	0.042718	1133	p44910	rs3692116	11	59685097
498	0.042692	1109	p45485	rs3709090	8	27147273
385	0.042637	1096	p45753	rs4137688	6	14331436
544	0.042555	1117	p46136	rs3668371	8	124393759
158	0.04252	1064	p45766	rs3662897	2	159724262
480	0.042444	1105	p46443	rs3692623	7	105440388
850	0.042065	1158	p44589	rs3656556	14	111712633
396	0.042058	1098	p45004	rs3670489	6	36289036
166	0.042037	1066	p44814	rs3673248	2	173450033
1023	0.042014	1178	p44753	rs3655324	18	72602451
551	0.042001	1118	p45640	mCV25073238	9	10738751
454	0.041848	1102	p44961	rs3680576	7	55954436
273	0.041819	1081	p44565	rs3690581	4	61271976
733	0.041766	1142	p45282	rs3719306	12	53020135
537	0.041668	1116	p44966	rs3685487	8	115915940
505	0.041317	1110	p45110	rs4139770	8	38283715
553	0.04128	1118	p44658	mCV23201775	9	13638149
8	0.041004	1043	p44900	rs3658044	1	19437342
606	0.04097	1124	p45774	rs3656884	9	117677578
349	0.040953	1090	p46184	rs3667067	5	88604294
829	0.040764	1156	p46384	rs3666026	14	53919597
305	0.0407	1085	p44502	rs4151918	4	140982083
435	0.040536	1100	p45481	rs3680603	6	135425580
760	0.040459	1145	p45199	rs3705923	12	113433354
757	0.04038	1145	p45040	rs3726183	12	108929929
549	0.040316	1117	p46036	rs3672918	8	130246777
395	0.040254	1098	p45632	rs3665049	6	35958121
547	0.040132	1117	p45159	rs4227474	8	127869089
991	0.03988	1175	p45950	rs3681154	18	5857830
951	0.039764	1170	p45893	rs3721884	17	17064184
967	0.03962	1172	p45148	rs3682797	17	49778354
964	0.039447	1172	p44541	rs3658769	17	45093891
556	0.039334	1118	p45335	mCV23202466	9	13703952
278	0.039243	1082	p45480	rs3713554	4	87434882
678	0.039224	1134	p44747	rs3717361	11	82434805
17	0.039213	1044	p45162	rs3690990	1	33928797
133	0.039177	1060	p45315	rs3714835	2	106472683
555	0.039037	1118	p45170	mCV23202095	9	13643315
675	0.038991	1133	p45489	rs3142904	11	70684158
1040	0.038889	1182	p44932	rs3723852	19	2554891
842	0.038832	1157	p46351	rs3705873	14	89911266
990	0.038728	1174	p45822	rs3707114	17	95125844
974	0.038477	1173	p45531	rs3657117	17	69443194
388	0.038465	1097	p44830	rs3671709	6	25682079
627	0.038423	1126	p44673	rs3723140	10	68383630
724	0.038404	1141	p45194	rs3658204	12	31778569
337	0.038372	1090	p44953	rs3684754	5	66767341
803	0.03832	1153	p44683	rs4230100	13	112043762
286	0.038312	1083	p46081	rs3671527	4	98133797
261	0.038211	1080	p45478	rs3674824	4	42362145
761	0.038157	1145	p45361	rs3692361	12	113725861
147	0.038103	1062	p46173	rs3718550	2	129526552
458	0.03794	1103	p45457	rs3706672	7	64201075
632	0.037898	1127	p46293	rs3721306	10	84985933
339	0.037814	1090	p46130	rs4138743	5	73109673
670	0.03778	1133	p45192	rs3712695	11	57025442
206	0.03771	1071	p44876	rs3715579	3	87950899
982	0.037681	1173	p45166	rs3676756	17	81673592
466	0.03768	1104	p44638	rs3680715	7	76993277
666	0.037651	943	p44533	rs3717281	11	45549429
538	0.037647	1116	p45459	rs3700124	8	115916009
554	0.037636	1118	p44576	mCV23201786	9	13638993
1017	0.037623	1178	p45448	rs3720135	18	63166532
774	0.037469	1148	p45805	rs3682400	13	47743001
188	0.03741	1069	p44515	rs3692987	3	60705741
832	0.037369	1156	p46385	rs3722536	14	63033268
213	0.03729	1073	p45691	rs3669106	3	104362354
770	0.037111	1147	p45436	rs3710418	13	41178865
923	0.036699	1167	p45819	rs3717690	16	60213797
384	0.036691	1096	p44505	rs3669958	6	7445315
135	0.036649	1061	p45387	rs3022892	2	110129455
131	0.036644	1060	p45232	rs3685454	2	101258933
204	0.036584	1071	p46374	rs3667053	3	87075901
120	0.036494	1059	p45746	rs3667007	2	82472391
485	0.036447	1105	p45714	rs3697227	7	119762495
132	0.036409	1060	p44605	rs3654365	2	102167500
796	0.03628	1151	p44680	rs3692326	13	96990528
629	0.03615	1127	p45797	rs3690226	10	71259450
795	0.036126	1151	p45739	rs3661467	13	94029813
794	0.036112	1151	p44562	rs3660479	13	91141830
345	0.036063	1090	p45250	rs3722733	5	80475340
124	0.036024	1059	p44985	rs3698393	2	87170021
103	0.035997	1056	p44935	rs3666019	2	37737310
983	0.035913	1173	p45532	rs3686767	17	82084034
800	0.035694	1152	p44788	rs3692862	13	105827891
562	0.035686	1119	p46197	rs3714664	9	42248144
833	0.035677	1156	p45892	rs3718611	14	65245284
755	0.035541	1145	p45801	rs3663172	12	103461248
617	0.035508	1125	p45651	rs3680457	10	14484008
988	0.035439	1174	p46439	rs3706748	17	92591826
187	0.035423	1069	p45967	rs4223971	3	56459749
799	0.035354	1152	p45145	rs3700495	13	105094668
1012	0.035242	1177	p45228	rs4231860	18	53958846
673	0.035126	1133	p45280	rs3714311	11	63842645
844	0.035077	1157	p46105	rs3717612	14	93095634
719	0.035049	1140	p46346	rs3664753	12	26655082
853	0.035041	1158	p46297	rs3682065	14	113782763
780	0.035019	1149	p45941	rs4229849	13	64533808
766	0.034873	1147	p45438	rs4139503	13	31927028
116	0.034865	1058	p45068	rs3670752	2	71715896
121	0.034681	1059	p45689	rs3715573	2	82510256
926	0.034671	1167	p45213	rs3693190	16	66044270
779	0.034362	1149	p45909	rs3670719	13	66402642
550	0.034247	1117	p46215	rs3666746	8	130484856
992	0.034193	1175	p44856	rs3662231	18	6096251
548	0.033979	1117	p45106	rs3699035	8	129963229
397	0.033952	1098	p46088	rs3694454	6	38220375
901	0.033942	1165	p44855	rs4165301	16	22437843
559	0.033914	1119	p45580	rs4227588	9	35891258
1019	0.033831	1178	p44805	rs3661189	18	66298292
210	0.033829	1073	p45155	rs3708699	3	95920207
22	0.033739	1045	p44775	rs4222297	1	39687538
310	0.033688	1085	p45970	rs3686555	4	149190542
400	0.033683	1098	p45771	rs3666470	6	45207106
851	0.033427	1158	p45045	rs3665550	14	112135550
311	0.033425	1085	p45084	rs3693138	4	152818953
6	0.033263	1043	p46277	rs3719964	1	15934359
104	0.033219	1056	p44703	rs3665986	2	38918843
163	0.033056	1065	p45391	rs3687058	2	169492828
1007	0.033019	1177	p46354	rs3658489	18	45295567
481	0.032986	1105	p44865	rs3657482	7	106052115
137	0.032981	1061	p46282	rs3723200	2	114898988
525	0.032968	1113	p45755	rs3699145	8	78643760
452	0.032928	1102	p45628	rs3665973	7	51891614
634	0.032903	1127	p45187	rs3686681	10	96429319
715	0.032696	1140	p45495	rs3665857	12	21706823
341	0.032524	1090	p44503	rs3669240	5	77205145
978	0.032452	1173	p45219	rs3710559	17	75855400
1036	0.03244	1182	p45061	rs3658667	19	6453622
1002	0.032359	1177	p46168	rs3664831	18	37411461
742	0.032354	1143	p44911	rs3676335	12	69783131
665	0.032192	943	p45654	rs3706883	11	43150732
165	0.032025	1065	p44813	rs3665916	2	172173629
399	0.031979	1098	p44717	rs3703696	6	43983689
348	0.031861	1090	p44954	rs3688276	5	86426180
1021	0.03179	1178	p44998	rs3658163	18	69015480
728	0.031698	1141	p45358	rs3671194	12	39259790
247	0.031637	1078	p45698	rs3668821	4	7792904
142	0.03159	1062	p45542	rs3686617	2	122795772
159	0.031406	1065	p45067	rs3667162	2	162067072
646	0.031279	1131	p46051	rs3691311	11	7403321
280	0.031171	1082	p46085	rs4136370	4	90096105
107	0.031153	1056	p45235	rs3721831	2	46379753
127	0.031143	1060	p45541	rs3672274	2	96382393
769	0.031131	1147	p44789	rs3701164	13	39782061
352	0.031111	1090	p45561	rs3716445	5	91095097
836	0.031105	1157	p45867	rs3708535	14	78790620
781	0.030983	1149	p45146	rs3718727	13	66645668
443	0.030956	1102	p44616	rs3719311	7	27877364
1044	0.030946	1182	p45871	rs4232151	19	32474691
925	0.030888	1167	p46106	rs3675347	16	64453651
1042	0.03088	1182	p45956	rs3704503	19	30058262
117	0.030806	1058	p44817	rs4136564	2	74608070
791	0.03071	1151	p44536	rs3666540	13	85797433
801	0.030708	1152	p44681	rs3697753	13	107036094
771	0.030173	1147	p45806	rs3725354	13	41178888
603	0.030135	1123	p44556	rs4139849	9	110253134
633	0.030127	1127	p45302	rs3691945	10	87540073
716	0.03005	1140	p45009	rs3694816	12	24443815
126	0.029972	1059	p46172	rs3715323	2	89946728
4	0.029892	1043	p45644	rs3687812	1	11567059
453	0.029859	1102	p46316	rs3655797	7	53970481
179	0.029858	1068	p44708	rs3721455	3	38546455
271	0.029691	1081	p45087	rs3719355	4	56509818
1039	0.029691	1182	p45449	rs3653771	19	2548924
113	0.029473	1057	p45960	rs3707138	2	57436457
164	0.029468	1065	p44933	rs3656991	2	169816917
797	0.029465	1151	p45522	rs3694204	13	97870148
264	0.029456	1080	p46082	rs3689193	4	43212164
533	0.029454	1114	p46208	rs3670293	8	102196231
288	0.029447	1083	p45878	rs3724670	4	101745799
543	0.0293	1117	p45104	rs3667780	8	124393690
173	0.02928	1067	p44818	rs3688496	3	15582435
855	0.029239	1158	p45467	rs3714594	14	114491783
681	0.029036	1134	p44641	rs3720112	11	87414951
111	0.029035	1057	p45066	rs3655184	2	56773121
792	0.029006	1151	p45465	rs3685298	13	87541767
630	0.028965	1127	p44526	rs3679452	10	84135431
340	0.028921	1090	p45840	rs3672514	5	74189078
668	0.028812	1133	p44783	rs4228731	11	55019870
468	0.028756	1104	p45903	rs3696213	7	77941624
577	0.028741	1121	p44726	rs3656848	9	65725270
641	0.028674	1130	p46119	rs3667606	10	127977424
499	0.028656	1109	p45718	rs3672582	8	29867041
463	0.028636	1104	p45602	rs3690268	7	74838666
902	0.02856	1165	p45218	rs4165379	16	23356807
521	0.028558	1112	p44555	rs3667475	8	72010708
793	0.028548	1151	p46159	rs3699802	13	88945282
141	0.028499	1062	p45765	rs3658927	2	121215119
274	0.028414	1081	p44950	rs3720899	4	61540102
986	0.028212	1174	p44697	rs3670275	17	89310531
269	0.028202	1081	p46113	rs3699453	4	55256150
108	0.028092	1057	p45873	rs3678632	2	51560639
730	0.028041	1141	p45356	rs3655309	12	46252565
738	0.02799	1142	p46265	rs3669929	12	61841577
139	0.027986	1061	p44858	rs3149884	2	118812844
287	0.027962	1083	p44713	rs3679343	4	101293545
300	0.02795	1084	p45407	rs4224744	4	119909005
776	0.027938	1149	p45201	rs3700944	13	57618237
576	0.027918	1121	p45114	rs3714012	9	63506850
976	0.027822	1173	p45594	rs3706023	17	73471264
112	0.027736	1057	p46356	rs3662347	2	56798473
778	0.027684	1149	p44748	rs3664376	13	65388480
831	0.027684	1156	p45208	rs3724660	14	60443512
500	0.027682	1110	p45265	rs3684114	8	30913875
908	0.02755	1165	p45945	rs3682565	16	33952435
270	0.027501	1081	p45403	rs3670712	4	55261704
782	0.027357	1149	p45200	rs3657699	13	67335802
403	0.027278	1098	p45708	rs3698072	6	49899519
9	0.02723	1043	p45342	rs3720411	1	20222060
146	0.027179	1062	p45313	rs3680660	2	127948030
289	0.027153	1083	p44947	rs3677735	4	103076117
626	0.027151	1126	p44731	rs3676909	10	58827145
750	0.027127	1144	p44785	rs3671316	12	87962865
1006	0.02712	1177	p45534	rs3680212	18	43882936
838	0.027116	1157	p45760	rs3676913	14	80042495
190	0.02705	1069	p46034	rs3661738	3	63337168
558	0.027035	1119	p45269	rs3655898	9	34388373
140	0.026809	1061	p45153	rs3669388	2	119182532
257	0.0267	1079	p45696	rs3655655	4	6995755
845	0.026658	1157	p45808	rs3663423	14	94090336
351	0.026649	1090	p45750	rs3686672	5	89606390
5	0.026169	1043	p45301	rs3669485	1	14109193
119	0.026145	1059	p45470	rs3680028	2	80000742
631	0.02596	1127	p44560	rs3667599	10	84953516
981	0.025937	1173	p44600	rs3670607	17	80078504
14	0.02586	1044	p45646	rs3692609	1	27604256
202	0.025738	1071	p44942	rs3699123	3	84230694
2	0.025714	1043	p44584	rs3667692	1	9813942
966	0.025461	1172	p45287	rs4137228	17	48209030
293	0.025364	1084	p45550	rs3664637	4	107424225
841	0.025243	1157	p46104	rs3704676	14	89284861
756	0.025241	1145	p45657	rs3693074	12	107414075
386	0.025188	1096	p45565	rs3664283	6	17027696
493	0.025168	1109	p44868	rs4135461	8	21571967
138	0.02515	1061	p45389	rs3663941	2	118075379
118	0.025002	1058	p46174	rs3719468	2	75483942
739	0.024922	1142	p45032	rs3685346	12	61841751
444	0.024854	1102	p45483	rs3703711	7	31771072
343	0.024852	1090	p45294	rs3658150	5	80396488
186	0.02479	1068	p45897	rs3665395	3	54659106
455	0.024681	1102	p45135	rs3717935	7	56988612
176	0.024678	1068	p45545	rs3687193	3	33927069
671	0.024539	1133	p45278	rs3683066	11	58768981
276	0.024511	1082	p45494	rs3670962	4	86073168
975	0.024426	1173	p46166	rs3680857	17	72744846
679	0.024362	1134	p44676	rs3679687	11	82889996
245	0.024348	1078	p45835	rs3677005	4	4498975
640	0.024207	1130	p45124	rs3657221	10	121324596
11	0.024112	1044	p46146	rs3695916	1	23448352
7	0.024064	1043	p45177	rs3671256	1	16448703
1015	0.024029	1177	p44698	rs3705107	18	57454700
192	0.023984	1069	p45694	rs3715204	3	70698810
723	0.023815	1141	p45126	rs3695382	12	31017543
542	0.023768	1117	p45264	rs3675125	8	124095847
12	0.023741	1044	p44774	rs4222215	1	24168425
839	0.023631	1157	p46161	rs3665858	14	83179776
491	0.023567	1109	p44967	rs3699118	8	19261701
1003	0.023549	1177	p45953	rs3717447	18	38482000
284	0.023426	1082	p46220	rs3659825	4	94996267
510	0.023405	1111	p46137	rs3692524	8	58657137
123	0.023362	1059	p44939	rs3721476	2	85974373
144	0.023269	1062	p45747	rs3708635	2	126133136
494	0.023266	1109	p45263	rs3666112	8	21903915
754	0.023253	1145	p44632	rs3653844	12	103071663
233	0.022959	1076	p46391	rs3667681	3	141515871
221	0.022938	1074	p45074	rs3664868	3	121306342
251	0.022916	1078	p46360	rs3669979	4	17479122
246	0.022883	1078	p45838	rs3716318	4	6157796
102	0.022868	1056	p46306	rs3723453	2	36914702
350	0.02286	1090	p45247	rs3686635	5	89606366
160	0.022824	1065	p46402	rs3692024	2	162825379
906	0.022793	1165	p45673	rs3658872	16	31410563
175	0.022781	1068	p46272	rs3702402	3	33091401
394	0.022764	1097	p46256	rs3716901	6	35796874
965	0.022725	1172	p44928	rs3705130	17	48208971
847	0.022703	1157	p45866	rs3678059	14	99253803
837	0.022667	1157	p46349	rs3680448	14	79465720
250	0.02261	1078	p46114	rs3709725	4	17438372
843	0.022468	1157	p44916	rs3670872	14	92415715
180	0.022448	1068	p46359	rs3725706	3	42842111
802	0.022424	1152	p45163	rs3716813	13	107655591
840	0.022255	1157	p45525	rs4139735	14	84977006
737	0.022192	1142	p44677	rs3686891	12	61036166
346	0.02217	1090	p44956	rs3721607	5	82805397
509	0.022145	1111	p45717	rs3663761	8	56373165
189	0.022125	1069	p46077	rs3715395	3	61712879
729	0.022105	1141	p45937	rs3686437	12	39778322
3	0.022089	1043	p45736	rs3724763	1	11371968
527	0.021972	1113	p46132	rs3653966	8	83822804
496	0.021962	1109	p45428	rs3720644	8	22757225
162	0.021942	1065	p45070	rs3675564	2	165004136
748	0.021896	1144	p45307	rs3699539	12	84067743
735	0.02189	1142	p45034	rs3690129	12	55548506
297	0.021731	1084	p45703	rs3694396	4	113375313
749	0.021658	1144	p45435	rs3660579	12	87844491
1014	0.021327	1177	p46432	rs3684312	18	11537207
427	0.021281	102	p45418	rs4226214	6	117571842
727	0.021216	1141	p46219	rs3683481	12	38186373
143	0.021193	1062	p46175	rs3726517	2	125994115
519	0.021121	1112	p46216	rs4136202	8	69263942
942	0.020941	1169	p45530	rs3722843	16	99618726
849	0.02083	1158	p45203	rs3654691	14	109987850
907	0.02076	1165	p44695	rs3676973	16	32137649
1008	0.020727	1177	p45682	rs3707785	18	48978822
753	0.020687	1144	p44786	rs4229529	12	97947875
105	0.02046	1056	p45069	rs3672727	2	41245316
178	0.020435	1068	p45692	rs3701286	3	36186746
734	0.020358	1142	p45198	rs3705833	12	53303966
980	0.020339	1173	p45679	rs4136073	17	77554080
451	0.020266	1102	p45260	rs3696018	7	38629351
531	0.020266	1114	p45268	rs3696312	8	97760060
295	0.020139	1084	p45085	rs3706233	4	110175830
263	0.020127	1080	p44859	rs3698283	4	42474649
134	0.020045	1061	p45540	rs3656787	2	2830453
968	0.020036	1172	p46069	rs3661796	17	52302948
398	0.020017	1098	p44829	rs3665191	6	43959876
721	0.019962	1141	p46266	rs3689251	12	29397958
910	0.019955	1165	p44599	rs4151928	16	38153087
663	0.01989	943	p45864	rs3692893	11	41996967
909	0.019788	1165	p45529	rs3713911	16	35293698
122	0.019691	1059	p45962	rs3712306	2	84841249
298	0.019608	1084	p46083	rs3689378	4	115856020
389	0.019602	1097	p45979	rs3693271	6	26315220
446	0.019568	1102	p44744	rs3722844	7	38882070
1018	0.019538	1178	p46390	rs3724035	18	63860091
722	0.019518	1141	p46225	rs3669704	12	31012849
401	0.019488	1098	p46221	rs3654586	6	45208882
511	0.019259	1111	p46261	rs3707439	8	58657340
236	0.0192	1076	p45399	rs3681718	3	146407141
635	0.018973	1127	p45277	rs3664737	10	96473451
145	0.018953	1062	p45233	rs3689994	2	126148354
545	0.018818	1117	p44723	rs3689358	8	125872394
291	0.018795	1084	p45476	rs3670398	4	106594943
497	0.018757	1109	p45267	rs3684644	8	25432575
302	0.018668	1085	p45246	rs3714117	4	131735382
347	0.018598	1090	p45839	rs3667334	5	83318635
447	0.018527	1102	p44507	rs3664333	7	38881896
561	0.018483	1119	p46031	rs3688291	9	39157360
1020	0.018471	1178	p45165	rs3678691	18	68501426
1	0.018458	1043	p45787	rs3674785	1	4872910
517	0.018281	1112	p44618	rs4227192	8	66366080
522	0.018252	1112	p45109	rs3722665	8	73082909
513	0.018237	1111	p45105	rs3672639	8	61036013
532	0.018134	1114	p45266	rs3684464	8	101880983
846	0.01812	1157	p46058	rs3654132	14	99123272
546	0.017969	1117	p45633	rs3702465	8	126976208
13	0.017839	1044	p45506	rs3709207	1	26686415
676	0.017831	1133	p45140	rs3148189	11	70684211
248	0.017749	1078	p45554	rs3713068	4	10008623
530	0.017367	1114	p45850	rs3705922	8	94166120
905	0.017153	1165	p45944	rs3669767	16	27403239
523	0.016938	1113	p44840	rs3688799	8	75040969
732	0.016931	1141	p45196	rs3663603	12	48177922
747	0.01648	1144	p45038	rs3719282	12	83257045
512	0.01645	1111	p46097	rs4139625	8	59747830
387	0.016371	1097	p45844	rs3684277	6	23123183
296	0.01612	1084	p45490	rs3726535	4	111621658
508	0.015926	1111	p46286	rs3715297	8	55913293
182	0.015897	1068	p46334	rs3685905	3	47433061
628	0.015888	1127	p45023	rs3661840	10	70030302
741	0.015882	1143	p45359	rs3674090	12	68306697
1037	0.015825	1182	p45230	rs3672759	19	22568733
903	0.015804	1165	p44799	rs4165446	16	23967238
664	0.015802	943	p45191	rs3693664	11	41997145
495	0.015785	1109	p46397	rs3708695	8	22195999
448	0.01577	1102	p45980	rs3673884	7	42180061
529	0.01572	1113	p44617	rs3700000	8	88025615
743	0.015665	1143	p45125	rs3658768	12	70637025
939	0.015664	1169	p45528	rs3690561	16	93072498
15	0.015283	1044	p46044	rs3695988	1	30081784
979	0.015251	1173	p46070	rs3694520	17	76511175
1043	0.015123	1182	p44999	rs3686450	19	31879184
507	0.014768	1111	p46092	rs3659789	8	55720527
430	0.014595	102	p46252	rs3677013	6	121420069
1010	0.014547	1177	p45150	rs3677195	18	51963001
535	0.014538	1114	p45136	rs3705920	8	104872434
731	0.014535	1141	p45802	rs3663333	12	47534403
534	0.014492	1114	p46094	rs3705275	8	104872283
299	0.014425	1084	p46084	rs3695349	4	118411707
524	0.014332	1113	p46192	rs3690549	8	77643161
185	0.014072	1068	p45400	rs3694611	3	53016412
1013	0.014043	1177	p45951	rs3683378	18	56063412
407	0.014007	102	p44522	mCV24559422	6	65569981
758	0.013936	1145	p45614	rs3709829	12	110070420
520	0.013777	1112	p45327	rs3676851	8	70186982
518	0.01375	1112	p46009	rs3658748	8	68216440
253	0.013619	1078	p45453	rs3708026	4	22874683
1009	0.013537	1177	p45288	rs3703039	18	49549708
1005	0.013447	1177	p45227	rs3711076	18	43072858
515	0.013326	1112	p46193	rs3706727	8	64198448
294	0.013093	1084	p45598	rs3670382	4	109700855
393	0.012988	1097	p44831	rs3674895	6	34503501
181	0.01286	1068	p46213	rs3684206	3	47268280
110	0.012585	1057	p45745	rs3658919	2	54360018
252	0.012388	1078	p45700	rs3680125	4	18516946
418	0.012305	102	p44651	rs3716206	6	94426335
249	0.012274	1078	p45451	rs3673940	4	10707510
977	0.012148	1173	p44751	rs3697418	17	74253427
1041	0.012135	1182	p45312	rs3664564	19	24641386
445	0.012056	1102	p44553	rs3689879	7	37311670
432	0.011976	102	p44960	rs4226262	6	128802731
848	0.01194	1157	p45372	rs3691899	14	99332443
183	0.011925	1068	p46178	rs3678630	3	49615067
726	0.011916	1141	p46227	rs3716646	12	37679728
0	0.011899	1043	p45178	rs3683945	1	3205573
408	0.01169	102	p44579	mCV24559423	6	65569990
292	0.011341	1084	p45402	rs3664065	4	107424123
412	0.011239	102	p45568	rs3719988	6	74795771
184	0.011101	1068	p44736	rs3724545	3	52183351
526	0.010915	1113	p45574	rs3685476	8	83091949
420	0.010813	102	p46191	rs3720133	6	96075200
625	0.010609	1126	p45347	rs3682060	10	58821364
414	0.010452	102	p46190	rs3706039	6	78186182
528	0.010354	1113	p45984	rs3703660	8	86150626
174	0.010323	1068	p46177	rs3660588	3	31239856
904	0.010286	1165	p45591	rs3682563	16	27259772
409	0.010252	102	p44656	mCV22576656	6	65621387
416	0.010163	102	p44719	rs4226061	6	88047043
1011	0.009992	1177	p45825	rs3726356	18	52595571
492	0.009039	1109	p46096	rs3725097	8	20259751
109	0.009037	1057	p45963	rs3720957	2	51732429
125	0.008857	1059	p46305	rs3668989	2	90757727
244	0.008701	1078	p45002	rs3695715	4	3649823
406	0.00839	102	p45845	rs3697325	6	64757377
413	0.008112	102	p45493	rs3672664	6	76484951
177	0.008098	1068	p45964	rs3664070	3	34878780
1004	0.007674	1177	p46280	rs3668427	18	42246783
835	0.007351	1157	p45046	rs3668114	14	78351965
674	0.007091	1133	p46413	rs3687024	11	66847750
411	0.007063	102	p44614	rs3665567	6	72337480
425	0.00699	102	p44832	rs3707217	6	115622532
419	0.006272	102	p46207	rs3665519	6	94730416
516	0.006109	1112	p45107	rs3707132	8	66195062
514	0.00588	1112	p45754	rs3680085	8	62599686
415	0.005714	102	p46006	rs4221995	6	87839197
417	0.005618	102	p45567	rs3671004	6	90152370
426	0.005532	102	p45601	rs3722915	6	117492098
424	0.005449	102	p45627	rs3722772	6	113114482
429	0.00525	102	p45566	rs3669456	6	121393389
431	0.004595	102	p45846	rs3705704	6	124411036
410	0.004303	102	p45456	rs3723437	6	72337188
421	0.004024	102	p45416	rs3694444	6	103127162
423	0.004006	102	p45482	rs3722224	6	110406053
422	0.004	102	p45455	rs3718253	6	107632037
560	0.002595	1119	p45630	rs3719607	9	37976727
428	0.000607	102	p44518	rs3707602	6	120629271
