# Supplementary material for: Integrative Analysis Using Module-Guided Random Forests Reveals Correlated Genetic Factors Related to Mouse Weight
Source: PLoS Comput Biol. 2013 Mar 7;9(3):e1002956. doi: 10.1371/journal.pcbi.1002956 (PMC3591263; doi:10.1371/journal.pcbi.1002956)
Supplement: Table S7 — Top-ranked Genes sorted by cVI of mgRF. (XLSX) [file pcbi.1002956.s012.xlsx]

## Sheet: Genes
Table S7. Top-ranked Genes sorted by cVI of mgRF
RowID	Score	Module ID	Symbol
4212	11.8431	189	Mogat1
3987	11.6715	189	MGC137458
5100	10.9424	32	Igfbp2
44	9.65432	32	Cyp2c37
3763	9.41088	32	Fmo3
780	9.38665	189	Raet1d
4863	8.20887	32	Reep5
4881	7.4338	32	C7orf24
5870	6.81388	244	Pdia5
4120	6.8136	32	Gpld1
1828	6.54838	307	Slc43a1
5309	6.03829	150	Angpt2
3050	5.81218	244	1300018K11Rik
377	5.68289	68	Avpr1a
1833	5.67705	150	Zfp521
5927	5.38525	244	Heatr1_predicted
4079	5.26046	150	Dll4
4315	5.13794	32	Abca8a
982	4.96683	307	Acsm1
6317	4.88948	189	Gal3st1
792	4.45602	32	Wfdc2
2802	4.27522	189	CHCHD6
1496	4.19653	189	S3-12
4742	4.19334	150	Lyve1
2632	4.11329	468	Serpinf2
3319	4.01603	32	Dusp22
904	3.81658	307	BC029214
794	3.81553	68	Cd93
1980	3.79292	150	Esm1
1679	3.71161	189	Usp20
5627	3.69648	468	Ftl1
3888	3.69188	185	Zfp275
384	3.67943	189	Bhlhb9
4284	3.67013	189	MGC165833
4005	3.60183	468	Ftl1
3151	3.55902	244	Col1a1
6434	3.54152	468	Ftl1
3909	3.52604	307	Synpo
578	3.43472	244	rCG_44273
2351	3.40031	244	9530053H05Rik
791	3.39904	189	Nol3
4082	3.3234	68	Dna2l
2049	3.23134	468	Creg1
5563	3.10074	244	Inhba
4008	3.03528	35	Scarb1
5371	2.5849	468	Phlda1
369	2.39805	185	Marcks
6923	2.35433	185	Pdlim2
4056	2.33773	307	Ahcy
2413	2.25119	150	ADIPOQ
3118	2.24844	307	Htra4
6979	2.18333	35	Tmem135
157	2.17054	35	Me1
2906	2.16023	468	4931403E03Rik
6240	2.10568	307	Mbl1
6890	2.07477	19	Zar1
7006	2.07138	1	Slc45a4
577	2.04417	35	Dlat
4609	2.02571	307	4930539A06Rik
5693	2.01057	19	Fetub
911	1.95606	307	AW060207
2253	1.82737	307	Cops7a_predicted
1783	1.78044	1	2010109K11Rik
2707	1.76121	19	Stk39
3649	1.71833	32	Mesp1
1942	1.61933	32	Cyp2c54
3722	1.58212	661	Spag1
2123	1.57851	468	HSPC105
3757	1.5348	32	2810006K23Rik
4940	1.50335	1	Msr1
6667	1.46096	19	Ang1
3921	1.43586	307	Spin
1781	1.42094	85	Grk5
749	1.41832	19	BC014805
3242	1.39335	117	Depdc6
134	1.3524	82	Mest
3425	1.32508	19	Entpd5
6995	1.30487	19	Prhoxnb
2088	1.29926	32	Atp2b3
2300	1.2503	19	Socs2
6633	1.24794	307	Ccbl1
3613	1.22673	82	Zkscan1
404	1.20715	19	C1r
4590	1.20102	356	2310040A07Rik///1110065P19Rik
3906	1.19167	356	B4galnt4
5006	1.18911	356	Cd36
5081	1.17885	19	Pex11a
4501	1.16257	409	Gys2
1276	1.14686	82
2204	1.14474	184	Lancl1
6641	1.13153	19	Uck1
5238	1.1312	19	1810034M08Rik
3100	1.11132	19	Rnase4
4024	1.04188	32	Cyp2c50
5416	1.01203	93	1300010F03Rik
244	1.00071	117	Nfix
1660	0.976479	85	Lmo2
1150	0.957961	299	D13Wsu64e
3007	0.955318	281	1700108F19Rik
2741	0.951163	299
4846	0.951038	32	2010002N04Rik
5282	0.941066	79	LIMCH1
3525	0.900395	19	Grem2
418	0.89947	85	Igfbp7
1198	0.892269	85	Stx7
1122	0.852447	117	Eif2ak1
3280	0.831936	117	Pura
5119	0.805505	196	3110006E14Rik
5961	0.802587	79	Emcn
5741	0.795256	307	Unc5b
1179	0.784416	299	Zranb1
2678	0.784347	79	Sdpr
5885	0.783935	19	Mfrp_predicted
1383	0.756029	79	CLEC14A
1926	0.749789	299	2610016F04Rik
1433	0.733976	390	Pbp
4475	0.704577	299
1426	0.702367	82	AU041783
79	0.697728	54
1581	0.69112	409	RANBP10
2145	0.688974	272	Dgcr2
6237	0.688223	409	2310047A01Rik
2359	0.670062	217	Slc25a5
3836	0.66865	184	Utp14b
2790	0.666953	307	Myo1b
4888	0.657827	409	Cyp4f13
894	0.654246	54	Tat
5572	0.651768	93	Decr1
4615	0.647958	641	Mrpl44
1048	0.616169	82	Rgs5
4893	0.610136	19	Ppm1f
368	0.610109	184	Pik3ca
6141	0.603486	356	Fabp2
1275	0.598258	196	Zfp273
5335	0.594019	93	Hadha
4457	0.574735	390
464	0.57081	217	Slc25a5
688	0.565522	82	1110032E23Rik
683	0.538432	196	ZNF91
5413	0.534139	196	ARSK
5735	0.531849	79	Tfpi
5115	0.5291	79	Oit3
4436	0.527307	54	Arfl4
1343	0.527223	196	C330011K17Rik
4710	0.521627	217	Slc25a5
5427	0.515213	272	Pdk4
3885	0.508896	196	AI256775
2973	0.504213	196	Rxrip110
2069	0.496976	468	Gstm1
3115	0.489375	1	0910001A06Rik
4866	0.480923	281	Igtp
24	0.480859	19	Sorbs1
6188	0.475753	79	Gata2
6031	0.475173	390	Mosc2
1780	0.474213	217	Mipep
6666	0.466048	998	Olfr701
4616	0.465794	19	Etv4
6300	0.461168	19	LDLRAP1
550	0.458678	196	Cep72
1919	0.446608	272
4930	0.437924	19	Sema5b
2430	0.435547	390	Tmem39a
1341	0.434358	217	Chc1l
4164	0.433094	19	Kctd2
2847	0.429193	196	Ctag3
3945	0.426537	43	Mkrn1-ps1
2911	0.41384	196	Zfp457
2630	0.40847	194	Actg1
2754	0.405339	194
1249	0.402593	286	Egln1
2097	0.400222	194	Actg1
1491	0.393572	19	Cbfa2t3
3911	0.381166	19	Lamb3
6483	0.378688	194	Actg1
5926	0.37055	167	SCCPDH
1688	0.367535	19	Fgl1
4089	0.360114	19	Mt1
1401	0.357609	1	Mmp27
3552	0.34761	641	Jak3
146	0.346691	88	C1orf130
1311	0.344543	307	BC021785
1480	0.344316	82	Grk4
421	0.336261	201	Cyp2c40
1598	0.331736	356	Tpst1
2178	0.331196	19	Ifitm3
5109	0.325819	299	Prrg2
1218	0.325656	356	Plxnb1
6347	0.324659	19	Paqr7
1229	0.322543	356	Aqp4
3310	0.31446	54	Pck1
5629	0.307572	194	Egr2
6788	0.305719	356	Vnn1
826	0.304096	299	PPAPDC3
1036	0.302884	71	Corin
1044	0.302771	201	Cyp2c44
5454	0.302441	201	9130011E15Rik
4568	0.300241	54	G6pc
4171	0.297403	19	G0s2
3436	0.295712	71	Atp10d
5354	0.295116	286
5838	0.286348	1	Ptprc
1631	0.286309	286	Limd1
4256	0.286098	19	Cnp
3802	0.285503	1	Ctss
6891	0.278376	1	Pkib
607	0.27404	1	Tnfaip8
5470	0.272902	54	Pim3
1810	0.272283	194	Atf3
4015	0.270505	43	Hnrpa0
3479	0.270394	272	Cyp4f14
2518	0.270089	71	Cep135
3891	0.267131	272	Cpt1b
955	0.263308	272	Lrfn5
3160	0.261382	286	Zfp148
2570	0.259147	127	Sub1
400	0.254523	194	Deb1
135	0.249348	43	E130201H02Rik
5674	0.248489	88	Tceb3
2808	0.242921	201	LOC450581
4303	0.242775	19	Socs2
4928	0.241484	272	Ptgfr
2639	0.240542	71	RGD1310137
6643	0.236807	19	Plekhg4
2268	0.236646	43	Pip5k1c
632	0.236142	192	Gpr110
3820	0.232217	19	8430432M10Rik
1037	0.225333	43
7363	0.225015	19	Es22
6613	0.222632	43	Aldh9a1
5731	0.222374	19
4493	0.217136	194	B3galnt2
5267	0.208257	19	Sult3a1
4704	0.205786	88	BC025833
5689	0.201822	167	D4st1
914	0.20149	71	Tlr1
1738	0.201053	201	4833409A17Rik
4882	0.198609	88	Rap1gap
3584	0.198093	167	Faim
1674	0.194521	201	As3mt
1560	0.191098	114	Pign
1609	0.187938	201	Cpeb3
538	0.184381	127	Leng8
6176	0.162736	201	Cyp17a1
1484	0.160895	127	Ndufv2
1968	0.160498	127	2700085E05Rik
3524	0.15953	201	Col17a1
4370	0.154257	201	Cyp2c39
3249	0.147849	19	Gne
1471	0.138104	114	LOC288978
3269	0.131227	114
3886	0.127357	431	RGD1310326
1798	0.12696	192
6167	0.125018	19	1500005A01Rik
2439	0.124316	19	Trpv4
4248	0.121577	19	D10Bwg1364e
5606	0.121275	114	Ppfia4
4362	0.120046	114
6267	0.119775	431	2010003K15Rik
2622	0.119068	114	Cfhr1
396	0.11864	192	Olfr1121
338	0.114444	71	Abhd1
5201	0.109915	114	Tmem37
6253	0.107682	431	FIG4
4582	0.104724	79	Chst7
112	0.101851	71	Klhl5
1764	0.100635	431	C6orf103
5263	0.100243	71	Slc5a6
6162	0.099046	431	Vnn3
5064	0.09831	757	Fbxo21
5199	0.094443	431	Arg1
2743	0.094248	71	Rbks
6356	0.092769	79	LOC631037
5112	0.090623	201	D19Ertd737e
6016	0.090302	71
4479	0.088091	201	Cnnm1
5303	0.087912	79	Gja1
5110	0.081331	71	Galnt11
1586	0.080003	79	Tspan2
4738	0.077289	19	Ddx39
261	0.075506	79	Cd55
125	0.073065	79	Tspan7
2477	0.072795	79	Lama4
657	0.070135	261	Edg7
5851	0.069808	79	Cnr2
4416	0.066995	757	Trib3
2851	0.065538	19
4519	0.063195	79	Id4
5094	0.058947	79	Tek
6562	0.058627	757	Nr1d1
6915	0.053876	79	Nr2f1
4964	0.050424	79	Thbd
5632	0.04962	79	Cldn5
1267	0.047284	194	Rsad2
3991	0.039862	201	Lzts2
5745	0.034285	79	TMEM22
5436	0.034237	19	Spin1
644	0.024632	79	Cyp4b1
2947	0.022788	79	Klhl4
175	0.019797	79	Calcrl
3786	0.019756	79	Myct1
2327	0.017134	79	Fgd5
533	0.017059	19	A1bg
1858	0.015155	79	Meis2
6493	0.014613	79	Pcdhb14
3712	0.012622	85	GPR177
264	0.011875	85	Sdcbp
142	0.011779	85	Plekhb2
6014	0.005939	84
1813	0.005543	84	A330045H12Rik
609	0.005527	71
6529	0.005408	84	Rpl29
3636	0.005341	84
3345	0.005331	84	Rpl29
4716	0.005195	84
3323	0.005163	71	Poln
2832	0.005062	71	Uchl1
4494	0.004657	84	DCLK3
4740	0.00464	196	AW011956
532	0.004592	84	Mapkapk3
2862	0.00456	84
3347	0.004484	84	V1rd14
490	0.004115	196	Arrdc2
5628	0.003654	84	Rnf7
7302	0.003148	244	Efhd2
4607	0.002809	84	Il20rb
140	0.002766	84	Vill
965	0.002509	84	1700048O20Rik
4322	0.002331	201
1804	0.00221	114	Gas5
1840	0.002206	114	Cenpl
4360	0.002141	114	BC003331
3321	0.001964	114
4395	0.001753	114	Ifrg15
6332	0.001735	217	Gldc
3871	0.001734	217	Mrps10
3124	0.001704	114	5830468K18Rik
213	0.001457	114	Mrps14
1697	0.00132	114	Tmem183a
3884	0.001168	32	Isg20
2453	0.000952	307	Tgfbr2
2963	0.000933	84	A930014K01Rik
1442	0.000911	307	Myh14
1717	0.000906	217	Thpo
6294	0.000894	217	Slc25a5
1775	0.000869	84	Dbr1
4062	0.0008	641	Pml
839	0.000693	217	Bcl3
1540	0.000669	19	Palmd
2384	0.00065	217	Eps15
3038	0.000359	54	Slc25a25
962	0.000292	54	Ccrn4l
381	0.000283	114	Mdn1
1868	0.000283	54	Sds
62	0.00021	43	Akap1
4677	0.000204	43
1121	0.000201	43	Nr3c1
3385	0.000199	43	Rab17
2190	0.000191	43	MGC133511
6263	9e-05	217	Slc25a3
5695	5.4e-05	185	Armcx2
7141	5.4e-05	185	Ggta1
3273	5.1e-05	185	Rtn1
980	4.6e-05	185	F9
5213	4.3e-05	185	Hamp
3774	4e-05	185	Stxbp6
7251	5e-06	19	Nfkbiz
