# Supplementary material for: Integrative Analysis Using Module-Guided Random Forests Reveals Correlated Genetic Factors Related to Mouse Weight
Source: PLoS Comput Biol. 2013 Mar 7;9(3):e1002956. doi: 10.1371/journal.pcbi.1002956 (PMC3591263; doi:10.1371/journal.pcbi.1002956)
Supplement: Table S10 — Top 500 significant pair-wise gene-to-gene interactions. (XLSX) [file pcbi.1002956.s015.xlsx]

## Sheet: Gene-to-Gene
Table S10. Top-500 ranked gene-to-gene interactions
Gene 1	Gene 2	Count 1	Count 2	Joint Count	p-value
Marco	Dhrs4	549	584	92	4.575e-08
Marco	1700108F19Rik	549	389	67	1.405e-07
Cyp2d22	Marco	523	549	82	3.475e-07
Avpr1a	Igfbp2	373	517	61	4.151e-07
Marco	Pdia5	549	849	118	5.903e-07
Rdh12	Clec7a	1022	102	38	6.685e-07
0610027B03Rik	Lrdd	241	1005	70	8.464e-07
-	Rab38	285	229	29	9.61e-07
Dgke	-	343	340	42	1.188e-06
Rpo2tc1	Spag1	661	1026	158	1.36e-06
Spag1	Fbxo21	1026	562	138	1.48e-06
Sec24a	Ninj2	450	33	12	2.268e-06
Pim2	Gpx6	854	978	187	2.282e-06
Slc7a2	5730485H21Rik	311	231	30	2.294e-06
2700046G09Rik	-	326	244	32	2.346e-06
Utp14b	Pdia5	307	849	73	2.479e-06
Gadd45g	Olfr622	51	940	22	2.499e-06
Capza1	Odf1	294	313	35	2.888e-06
Pbp	Fdps	442	513	66	2.926e-06
2610306H15Rik	Spag1	165	1026	52	3.076e-06
Treml1	4930591A17Rik	45	391	13	3.363e-06
ICRFP703B1614Q5.6	1300010F03Rik	145	116	13	3.633e-06
Trib3	Pdia5	379	849	85	4.632e-06
Tbc1d20	Cyp2j12	55	273	12	4.695e-06
Syt15	Slc38a2	114	129	12	5.005e-06
Cdc27	Vpreb1	42	371	12	5.318e-06
Gltp	Cd4	106	140	12	5.471e-06
-	4632428N05Rik	563	192	38	5.611e-06
Hes1	1300018K11Rik	910	362	86	6.116e-06
4732495G21Rik	Pim2	275	854	66	6.747e-06
1110006O17Rik	Rdh12	264	1022	73	6.973e-06
-	E130307J07Rik	457	480	63	7.974e-06
Tram1l1	Olfr622	78	940	28	8.743e-06
Klhl5	Cyp2c40	123	272	18	8.843e-06
Myo1c	Nt5dc3	533	84	21	8.873e-06
2610200G18Rik	Pdia5	357	849	80	9.299e-06
Pbp	2600017H08Rik	442	267	40	9.436e-06
1110006O17Rik	Serpinf2	264	464	41	9.75e-06
D0H4S114	1810019J16Rik	805	67	23	9.755e-06
Gstm2	Dio1	146	74	10	1.013e-05
BC029214	Marco	217	549	40	1.046e-05
2310004I24Rik	Ern1	457	106	22	1.122e-05
1110006O17Rik	Cyp2c44	264	265	28	1.177e-05
Ddit4	2600017H02Rik	507	83	20	1.243e-05
Rpo2tc1	Npl	661	504	86	1.272e-05
Rpo2tc1	Mesp1	661	262	52	1.272e-05
-	Ccbl1	268	153	20	1.278e-05
Marco	Rpo2tc1	549	661	92	1.307e-05
Marco	2900057D21Rik	549	753	102	1.353e-05
Igfbp5	AI173486	191	252	22	1.365e-05
Ggps1	Ly6i	269	367	35	1.387e-05
Pex26	Ndufs1	166	132	14	1.429e-05
Marco	2600017H08Rik	549	267	46	1.457e-05
Prl	Utp14b	158	307	22	1.47e-05
Slc2a5	Actg1	81	238	13	1.471e-05
Slc25a5	Olfr701	179	1183	59	1.52e-05
Edg7	Gys2	974	377	92	1.577e-05
Olfr482	Cklfsf7	341	103	18	1.579e-05
PNPLA1	Igfbp2	516	517	72	1.596e-05
Npl	1700009P13Rik	504	327	50	1.67e-05
Xpnpep1	Ern1	131	106	11	1.682e-05
Rpo2tc1	-	661	24	11	1.731e-05
Cyp3a16	9130404D14Rik	372	123	21	1.749e-05
Rplp1	Slitrk6	385	84	17	1.771e-05
H2-DMa	Pex11a	326	89	16	1.871e-05
Ppef1	Gys2	475	377	53	1.92e-05
-	Pcyt1b	344	378	42	1.951e-05
Fmo3	-	366	566	59	1.977e-05
Marco	Bace2	549	386	60	2.037e-05
AU017455	Armcx6	374	47	12	2.055e-05
2010107G23Rik	Rem1	53	386	13	2.091e-05
4432406C08Rik	Slc24a2	386	53	13	2.091e-05
-	Orc1l	75	969	27	2.103e-05
Hamp	Pdia5	178	849	46	2.103e-05
Ppy	Rabl3	332	118	19	2.109e-05
Sntb1	Pdia5	872	849	164	2.191e-05
Hsd17b13	Pcdhb17	302	214	26	2.21e-05
Cyp3a16	1700049G17Rik	372	63	14	2.224e-05
Vsnl1	1500034J20Rik	276	73	13	2.241e-05
Dctd	Cklf	760	69	22	2.27e-05
2600017H08Rik	Mospd2	267	122	17	2.392e-05
Ly6d	Eif3s9	219	79	12	2.437e-05
Adam26	Tfpt	464	52	14	2.57e-05
2410004B18Rik	Fus	294	317	33	2.591e-05
E130307J07Rik	Dhrs4	480	584	74	2.606e-05
Npl	-	504	566	75	2.653e-05
Plekhb2	Edg7	109	974	35	2.696e-05
Uros	C030003D03Rik	295	275	30	2.7e-05
Rpo2tc1	9430028I06Rik	661	499	84	2.742e-05
1300010F03Rik	Inhba	116	104	10	2.802e-05
F9	2510049I19Rik	136	89	10	2.847e-05
Stk39	Pdia5	134	849	37	2.883e-05
Ncoa6	Ahcy	254	243	25	2.903e-05
-	Adamts13	49	370	12	2.909e-05
H2-DMa	Pex2	326	869	74	2.91e-05
Rpo2tc1	C330027C09Rik	661	74	21	2.928e-05
Ndst1	4930402H24Rik	288	269	29	2.949e-05
4932702D22Rik	Olfr617	288	62	12	2.968e-05
Marco	-	549	566	80	3.015e-05
Il1b	Acadm	317	40	10	3.015e-05
41159	Cnih2	78	1119	30	3.032e-05
Avpr1a	AW146242	373	99	18	3.036e-05
Cyp2c40	Sox2	272	122	17	3.039e-05
Marco	Npl	549	504	73	3.064e-05
4930433N12Rik	-	433	86	18	3.065e-05
1700009P13Rik	R74862	327	1069	87	3.103e-05
Rpo2tc1	Cdk5	661	243	48	3.147e-05
Trit1	AI852640	266	78	13	3.163e-05
Rnf110	Lancl1	333	121	19	3.166e-05
Fdps	Emcn	513	123	25	3.169e-05
Hgs	Slc39a12	53	463	14	3.172e-05
Edg7	Fdps	974	513	117	3.18e-05
4930452B06Rik	Adam25	302	298	32	3.185e-05
PNPLA1	Rpo2tc1	516	661	86	3.204e-05
Helb	4932702D22Rik	44	288	10	3.22e-05
Heph	5730537H01Rik	140	262	18	3.246e-05
Dhrs4	Slc38a2	584	129	28	3.294e-05
5031408O05Rik	Baz1b	444	42	12	3.315e-05
Angpt2	Pim2	448	854	94	3.36e-05
Kif24	Chat	422	58	14	3.369e-05
Hirip5	Kcnc2	79	345	15	3.383e-05
Slc25a5	C230094A16Rik	217	58	10	3.542e-05
Marco	Spag1	549	1026	129	3.553e-05
Spag1	Tulp3	1026	58	23	3.636e-05
Marco	Rgs5	549	182	34	3.654e-05
A330049M08Rik	C130034I18Rik	130	748	33	3.667e-05
Bmx	Txndc9	549	30	11	3.695e-05
Akap12	Slc25a5	83	217	12	3.699e-05
Fath	Cfhl1	126	120	11	3.773e-05
Nid1	Scarb1	136	132	12	3.872e-05
Gapdh	C330023F11Rik	61	301	12	3.874e-05
Arl10c	Ftl1	57	273	11	4.027e-05
Ednrb	BC051537	134	203	15	4.054e-05
Olfr763	Cyp1a2	191	310	24	4.055e-05
Avpr1a	Mpv17	373	58	13	4.083e-05
Abca8a	2012-09-09	193	109	13	4.088e-05
Gh	Prlpa	301	71	13	4.111e-05
-	Defb1	414	100	19	4.119e-05
V1rd6	Vmn2r89	381	35	10	4.138e-05
5430406M13Rik	Dll4	83	185	11	4.142e-05
PNPLA1	Zkscan1	516	244	40	4.156e-05
Pbp	Ms4a6d	442	71	16	4.175e-05
Ngfa	Dhrs4	55	584	16	4.233e-05
A730041O15Rik	C1qbp	228	68	11	4.239e-05
Trit1	Syne1	266	128	17	4.29e-05
Tsp50	4930402H24Rik	179	269	21	4.347e-05
Mrpl19	Capn3	915	20	11	4.36e-05
Dfna5h	2810465F10Rik	564	453	68	4.419e-05
Wdr51a	Zfp612	125	194	14	4.45e-05
Figla	9930032O22Rik	93	137	10	4.462e-05
-	Camk2d	67	192	10	4.512e-05
-	Lrdd	563	1005	129	4.541e-05
Capza1	Ntn4	594	24	10	4.545e-05
-	Slc4a11	272	219	24	4.582e-05
Capza1	H2-M2	594	116	26	4.694e-05
V1rc27	1700016G05Rik	414	263	36	4.728e-05
Rplp1	BC006705	385	65	14	4.741e-05
Slc25a5	C330011J12Rik	179	87	11	4.771e-05
Dagla	Cndp1	74	336	14	4.823e-05
Pdia5	H2-Ab1	849	367	79	4.855e-05
Slit2	4930405A21Rik	358	53	12	4.866e-05
4732493F09Rik	Gpc6	361	177	25	4.874e-05
4833409A17Rik	0910001A06Rik	275	68	12	4.926e-05
Pkhd1	Abcc3	675	59	18	4.972e-05
Mppe1	-	1077	566	137	5.065e-05
Nfkb2	Sas	67	375	14	5.065e-05
Slc37a4	Hsd17b13	126	302	18	5.107e-05
Mcart1	H2-DMa	117	326	18	5.11e-05
Pkm2	Actr3	211	102	13	5.111e-05
4921520L01Rik	-	934	601	128	5.123e-05
-	Gprc5d	149	87	10	5.128e-05
1700108F19Rik	Fdps	389	513	56	5.17e-05
Serpinf2	2410001C21Rik	464	191	31	5.209e-05
-	Olfr701	222	1183	68	5.223e-05
Olfr630	Dnaic1	777	351	71	5.31e-05
Stat1	Vnn1	191	113	13	5.381e-05
-	Faim	563	123	26	5.408e-05
Nfat5	Bteb1	172	221	18	5.421e-05
Zfp275	Hrmt1l1	426	75	16	5.434e-05
1110025F24Rik	Cyp2c55	99	251	14	5.493e-05
4921525L17Rik	Pomt1	91	274	14	5.525e-05
Cyp2d22	-	523	219	37	5.581e-05
Fdps	Olfr701	513	1183	136	5.608e-05
Capza1	-	294	344	34	5.703e-05
Mest	-	498	566	73	5.742e-05
Hes1	Olfr622	910	940	183	5.846e-05
1700108F19Rik	Rabl3	389	118	20	5.866e-05
Dctd	Uck1	760	120	31	5.957e-05
Smok3a	Rp1hl1	39	430	11	6.011e-05
Mest	Pkm2	498	116	23	6.187e-05
1700128F08Rik	Fdps	51	513	14	6.208e-05
Slc25a5	Pim2	179	854	45	6.228e-05
Ercc8	Pdia5	29	849	13	6.27e-05
-	Cdh16	316	52	11	6.282e-05
Stx7	Pkm2	134	211	15	6.346e-05
-	Stk39	711	134	32	6.347e-05
-	-	268	563	45	6.55e-05
2610200G18Rik	Axud1	357	90	16	6.575e-05
Ehhadh	Olfr765	327	488	47	6.58e-05
Tuba8	Gsh1	445	32	10	6.631e-05
-	EG226654///AV065366	149	944	42	6.635e-05
-	Pim2	563	854	112	6.652e-05
Myo1c	9230105K17Rik	533	38	12	6.697e-05
Cdsn	Moxd2	42	330	10	6.704e-05
C77668	A930004K21Rik	864	188	47	6.707e-05
V1rc24	BC051537	380	203	28	6.735e-05
Rnf110	Slc23a1	333	345	37	6.741e-05
Ss18	-	211	308	25	6.769e-05
-	Cpb2	566	26	10	6.777e-05
Syne2	Pdia5	139	849	37	6.837e-05
Cav1	40977	380	37	10	6.847e-05
Mrpl19	Ear6	915	54	20	6.86e-05
Nek8	-	493	457	61	6.958e-05
Prdm13	-	429	92	18	6.973e-05
Igh	Ythdc2	226	288	25	7.015e-05
Serpinf2	Igfbp2	464	517	64	7.122e-05
Olfr63	C77668	137	864	37	7.15e-05
Mest	Pim2	498	854	101	7.174e-05
Pura	Hook3	64	575	17	7.215e-05
-	Cyp2d22	324	523	49	7.224e-05
Fbxo21	Hsd17b13	562	302	49	7.308e-05
2310031L18Rik	A730041O15Rik	60	228	10	7.308e-05
-	Clcf1	37	648	13	7.323e-05
Ly6i	C130052G03Rik	367	46	11	7.375e-05
B3galt6	Sostdc1	91	744	25	7.417e-05
Scml2	Mrpl36	334	42	10	7.424e-05
Rhbg	-	464	50	13	7.44e-05
D630040G17Rik	Sfrs14	344	374	40	7.488e-05
Olfr1157	Hnrnpa1	61	430	14	7.553e-05
Prnp	Olfr846	238	378	31	7.559e-05
Dsg3	4930552P12Rik	46	368	11	7.56e-05
Slc38a2	Ptgds	129	961	38	7.712e-05
-	Brp44l	219	281	24	7.731e-05
Robo1	B930067F20Rik	116	117	10	7.757e-05
Enpp6	Cirbp	273	61	11	7.759e-05
-	E230015L20Rik	236	228	22	7.773e-05
Pbp	Scarb1	442	132	23	7.885e-05
Edg7	Hmgb1	974	20	11	7.922e-05
Hsdl2	Pim2	124	854	34	7.945e-05
Pim2	Orc1l	854	969	177	8.037e-05
Mrps7	Wdr51a	775	125	32	8.084e-05
Mest	Fbxo21	498	562	72	8.099e-05
Pbp	E130307J07Rik	442	480	58	8.117e-05
Hlf	Trfr2	889	164	43	8.171e-05
Evpl	Brp44l	382	281	35	8.227e-05
Mppe1	Rnase4	1077	73	27	8.314e-05
Avpr1a	Gpc6	373	177	25	8.341e-05
1700011F03Rik	Ang1	150	110	11	8.398e-05
2610200G18Rik	LOC675278	357	230	29	8.405e-05
2810453L12Rik	5730537H01Rik	64	262	11	8.445e-05
-	Igfbp5	244	191	20	8.462e-05
Slc18a2	Zfp319	562	60	16	8.476e-05
Rhbg	Cln6	464	44	12	8.487e-05
Kcns3	Thedc1	188	268	21	8.506e-05
Slc25a5	2610306H15Rik	217	165	17	8.508e-05
Cdv3	Esco2	292	267	28	8.555e-05
Pdcl3	Adamts13	279	370	34	8.566e-05
-	1700037H04Rik	244	133	16	8.614e-05
Ercc2	Olr1283	295	321	32	8.656e-05
Fras1	Apoa1	79	175	10	8.693e-05
Myo5a	Steap2	65	517	16	8.822e-05
Hist1h4i	Fabp2	75	185	10	8.851e-05
Csnk1e	V2r8	196	100	12	8.883e-05
2610200G18Rik	Synpo	357	254	31	8.899e-05
2610036L11Rik	2310034C09Rik	161	363	23	8.915e-05
4921520L01Rik	Orc1l	934	969	191	8.969e-05
Slc22a15_predicted	4921520L01Rik	46	934	18	8.996e-05
BC020108	-	315	115	17	9.001e-05
1110006O17Rik	Pbp	264	442	37	9.017e-05
Kcns3	-	188	74	10	9.02e-05
Prss21	Olfr701	64	1183	26	9.077e-05
A730041O15Rik	Dhx30	228	290	25	9.078e-05
Cnih2	Ptgds	1119	961	222	9.112e-05
Epb4.1l4b	Bucs1	127	230	15	9.115e-05
Pkm2	-	211	1053	59	9.128e-05
-	-	359	48	11	9.166e-05
Olfr701	Hspb2	1183	817	202	9.207e-05
Fdps	Pim2	513	854	103	9.212e-05
E130307J07Rik	2900057D21Rik	480	753	88	9.337e-05
Fmo3	Utp14b	366	307	36	9.431e-05
Fmo3	E130307J07Rik	366	480	50	9.431e-05
Solt	-	102	431	19	9.453e-05
Eva1	Slc22a12	104	161	11	9.535e-05
Bcdo2	Cant1	255	90	13	9.544e-05
PNPLA1	Hbs1l	516	59	15	9.617e-05
Uchl1	Trib3	145	379	22	9.62e-05
1700009P13Rik	Zfp263	327	851	71	9.622e-05
PTGES	AU017455	71	374	14	9.624e-05
Cdv3	Phxr2	292	49	10	9.671e-05
Npl	Rgs5	504	182	31	9.726e-05
Ulk2	Grin2c	246	238	23	9.879e-05
Marco	Fdps	549	513	72	9.956e-05
Utp14b	Cdk5	307	243	27	0.0001003
Tmem37	Parp16	53	802	18	0.0001005
Mest	Prg1	498	68	16	0.0001008
Mecp2	Pdia5	116	849	32	0.0001008
V1re11	Emx2	50	478	13	0.0001011
Rpo2tc1	Grcc2f	661	254	48	0.0001011
Mbd5	Spag1	29	1026	14	0.0001017
ZP4	5730537H01Rik	139	262	17	0.000102
V1rg4	Dnaic1	58	351	12	0.0001027
Kcnk4	-	123	484	23	0.0001027
Pdk4	Orc1l	345	969	82	0.0001034
-	Chchd6	99	233	13	0.0001035
Hcrtr2	Luc7l2	308	47	10	0.0001041
Corin	Synpo	130	254	16	0.0001053
Klhl21	Cklf	293	69	12	0.0001057
Ly6e	Il9r	330	71	13	0.0001062
Slc25a5	Odc1	217	152	16	0.0001069
Cldn11	Gstm1	229	101	13	0.0001069
Phox2a	-	426	35	10	0.000107
Gkn1	Ipmk	590	47	14	0.0001071
RGD1310942_predicted	Thbd	488	31	10	0.0001071
Gpr110	Uchl1	181	145	14	0.0001073
Prkcn	-	71	285	12	0.000108
Lrpprc	2310034C09Rik	348	363	39	0.000108
Igh-VS107	D11Wsu47e	85	528	19	0.0001088
Gcet2	Evpl	79	382	15	0.0001091
Mest	-	498	55	14	0.0001104
Phactr1	Vnn1	295	113	16	0.000113
S100a8	-	61	285	11	0.0001143
-	AU017455	90	374	16	0.0001144
D0H4S114	Tpm4	805	107	29	0.0001145
Gys2	3110006E14Rik	377	108	18	0.0001148
Mest	Vegfc	498	608	76	0.0001149
Isoc1	Angptl4	107	133	10	0.0001155
Gprk6	Hoxd12	132	393	21	0.0001157
Spag1	Pdia5	1026	849	184	0.0001168
Tmprss6	2900027G03Rik	107	313	16	0.000117
Cd48	1110014K08Rik	76	705	21	0.0001171
BC026439	-	481	101	20	0.0001173
Npl	B130016L12Rik	504	306	45	0.0001174
Chc1l	Olfr531	199	737	43	0.0001175
1110054H05Rik	Ccl27	192	210	18	0.0001177
Olfr135	-	143	563	28	0.0001178
Olfr1100	Ppy	53	332	11	0.000118
Cyp2d22	Vegfc	523	608	79	0.0001183
9430028I06Rik	Glis3	499	688	84	0.0001187
Rnf110	Hsd17b13	333	302	33	0.0001188
Efhd1	Tacr1	328	45	10	0.0001192
Ercc2	Olfr482	295	341	33	0.0001193
0610009O20Rik	Slc25a5	94	183	11	0.0001197
Igfbp5	Sox2	191	122	13	0.0001197
1700108F19Rik	-	389	566	59	0.0001208
Bace2	Pim2	386	854	81	0.0001209
Ss18	Pcyt1b	211	378	28	0.0001222
-	Narg1l	1103	92	32	0.0001225
-	-	386	79	15	0.0001227
Phxr2	2310034C09Rik	49	363	11	0.0001237
Slit2	Ccnl2	91	158	10	0.0001238
4930568D16Rik	-	341	99	16	0.0001242
-	Actr1a	386	318	38	0.0001249
Golt1b	Eif1	282	1000	71	0.0001252
Edg7	-	974	566	124	0.0001253
Edg7	Xcl1	974	57	21	0.0001265
Veph1	Mocs2	498	31	10	0.000127
-	1700011E24Rik	386	39	10	0.0001271
Pbp	Pdia5	442	849	90	0.0001271
Ltk	Rgs20	296	312	31	0.0001272
LOC675278	Parp16	230	802	51	0.0001278
Sdfr1	BC016201	353	96	16	0.000128
Nfat5	Steap2	172	517	30	0.0001281
Ptgir	2600017H08Rik	139	267	17	0.0001287
2510006D16Rik	Utp14b	157	307	20	0.00013
Bcdo2	Mogat1	255	537	41	0.0001301
Avpr1a	Ddit4l	373	120	19	0.0001313
Mmp27	Fabp2	94	185	11	0.0001319
Arhgap18	Mrpl44	169	241	18	0.0001325
2600017H08Rik	Oprs1	267	209	22	0.0001327
Spin	Pim2	127	854	34	0.000133
-	Marco	563	549	77	0.0001338
Pcdh7	Arhgap18	86	169	10	0.0001343
D7Rp2e	ZP4	125	139	11	0.0001349
BC020108	-	315	66	12	0.000135
-	Olfr531	1053	737	166	0.0001352
Edg7	Dhx30	974	290	71	0.0001365
Clec14a	Dna2l	96	282	14	0.000137
Kcnk4	Camk2d	123	192	13	0.0001372
Actb	R74862	193	1069	55	0.0001373
9430028I06Rik	Hsd17b13	499	302	44	0.0001383
Cd200	Gprc5d	394	87	16	0.0001389
Pi4k2b	Pcdhb17	191	214	18	0.0001401
Slc25a5	1810034M08Rik	217	81	11	0.0001402
Zfp521	Pomt1	308	274	29	0.0001404
-	Pim2	417	854	86	0.0001405
5730537D05Rik	Gpx6	99	978	31	0.0001407
Cyp2d22	PNPLA1	523	516	69	0.0001408
-	-	74	371	14	0.000141
4930568D16Rik	V1ra1	341	285	32	0.0001415
Marco	2610039C10Rik	549	148	28	0.0001416
Rpn2	Hoxc6	48	445	12	0.0001418
Htr1d	Dhrs8	293	51	10	0.0001419
Ppfia1	BC014699	192	252	20	0.0001422
Iigp2	BC043118	177	99	11	0.0001424
1700108F19Rik	Slc43a1	389	329	39	0.0001426
Giot1	Il22ra2	455	54	13	0.0001432
A030007L17Rik	Ecgf1	97	181	11	0.0001444
-	C330018D20Rik	405	45	11	0.0001446
Rpo2tc1	Klhl21	661	293	53	0.000146
Mrpl44	Pdia5	241	849	55	0.0001461
Marco	H2-DMa	549	326	50	0.0001461
Olfr630	Olfr701	777	1183	192	0.0001472
6430529G09Rik	Gys2	880	377	81	0.0001477
Ncf4	Marco	179	549	32	0.0001479
Chek1	Dctd	72	760	21	0.0001482
Pck1	Dnaic1	118	351	18	0.0001487
Fignl1	Zkscan1	61	244	10	0.0001488
C130034I18Rik	Parp16	748	802	133	0.0001495
Rps6kb2	Zfp521	248	308	27	0.0001498
Hspg2	Lrdd	27	1005	13	0.0001502
-	Stac	87	239	12	0.0001508
4732493F09Rik	Mmp12	361	105	17	0.000151
Lect1	Nudt5	183	113	12	0.0001514
Cyp2c37	Rgs5	97	182	11	0.0001517
Bcdo2	Uck1	255	120	15	0.0001517
Mogat1	Fdps	537	513	70	0.000152
1700009P13Rik	-	327	848	70	0.0001527
AI839550	Serpina1b	354	350	38	0.0001529
Olfr593	Zdhhc4	384	40	10	0.0001531
Odc1	1300010F03Rik	152	116	11	0.0001532
-	9430028I06Rik	214	499	34	0.0001533
Pbp	C330023F11Rik	442	301	40	0.0001537
LOC675278	D230014K01Rik	293	105	15	0.0001548
Omp	Pkd2	77	272	12	0.000155
Phactr1	1110005A03Rik	295	61	11	0.0001554
Gh	Gucy2f	301	282	29	0.0001556
4833428E21Rik	Slc4a11	408	219	30	0.0001558
9430028I06Rik	Pex2	499	869	101	0.0001562
9430083G14Rik	Adam23	51	357	11	0.0001563
Aqp12	Lect1	167	183	15	0.0001565
Lrpprc	Lypdc2	348	61	12	0.0001577
Zp1	Actl6b	312	471	43	0.0001596
Ap1b1	Arfl4	96	185	11	0.0001597
Cpne2	Bace2	40	386	10	0.0001599
Sntb1	E130307J07Rik	872	480	98	0.0001604
Ednrb	Pdia5	134	849	35	0.0001609
Spag1	Igh-VJ558	1026	30	14	0.000161
Sec24a	Car4	450	409	51	0.000161
A2bp1	Pbp	42	442	11	0.0001614
-	B930036G03Rik	484	45	12	0.0001615
Set	Dnaic1	52	351	11	0.0001617
Zfand5	H2-DMa	186	326	23	0.0001626
Rgn	Dcx	209	429	30	0.0001631
9330164H19Rik	-	124	306	17	0.0001632
4930562C03Rik	Olfr520	56	270	10	0.0001635
Olfr1157	Aipl1	61	247	10	0.0001645
Papola	AI839550	229	354	28	0.0001649
E130307J07Rik	1810011O10Rik	480	170	28	0.0001657
2410001C21Rik	Plekha8	191	126	13	0.0001664
BC023105	Npl	99	504	20	0.0001668
Rgs20	Slc16a10	312	49	10	0.0001677
0610039N19Rik	Sfn	155	115	11	0.0001687
Bace2	Faf1	386	628	63	0.0001688
Cyp3a16	Mrpl44	372	241	30	0.0001696
-	Fbxo21	457	562	66	0.0001701
Tgtp	Bcdo2	163	255	18	0.0001706
Rpo2tc1	1700024P16Rik	661	60	17	0.0001706
Smyd2	Pdia5	150	849	38	0.0001709
Rnf110	Irak4	333	219	26	0.0001711
Actr1a	Slit3	318	406	39	0.0001711
9430028I06Rik	Anxa1	499	224	35	0.0001723
Lect1	Steap2	183	517	31	0.0001727
1110006G06Rik	Pkhd1	29	675	11	0.0001728
BC046418	Prl2c3	294	52	10	0.000173
Gh	Zp1	301	312	31	0.0001731
5430400N05Rik	1700016G05Rik	341	263	30	0.0001733
Slc7a2	Hsd17b13	311	302	31	0.0001735
Bucs1	Hook2	230	728	47	0.0001752
Olfr1238	Hoxc6	49	445	12	0.0001754
E130307J07Rik	Ddah2	480	298	42	0.0001755
BC020108	Slc4a11	315	219	25	0.000178
B020004C17Rik	2310042N02Rik	75	374	14	0.0001783
Olfr330	Btbd11	263	58	10	0.0001785
Gabrr2	-	42	371	10	0.0001785
4921517D22Rik	Brwd3	353	44	10	0.0001793
1300018K11Rik	A430081C19Rik	362	43	10	0.0001799
2610511O17Rik	EG226654///AV065366	99	944	30	0.0001801
Olfr726	-	258	332	29	0.0001811
Aass	5730537D05Rik	152	99	10	0.0001825
2310004I24Rik	Gapdh	457	55	13	0.0001827
PNPLA1	Uck1	516	120	23	0.0001828
1700061J05Rik	4933417K05Rik	373	58	12	0.0001831
Ddah2	Pim2	298	854	65	0.0001839
Mmp9	Eya4	242	337	28	0.0001844
Spag1	9130017A15Rik	1026	113	35	0.0001846
Rag1	DKFZp666G057	64	286	11	0.0001846
Exosc2	Fabp2	206	185	17	0.0001846
Rpo2tc1	9030625A04Rik	661	89	22	0.000185
Mest	Dctd	498	760	90	0.0001855
Rpo2tc1	2810439K08Rik	661	95	23	0.0001858
5730590G19Rik	Ftl1	67	273	11	0.000187
4933411G06Rik	-	303	51	10	0.0001871
EG238507	AU017455	58	374	12	0.0001877
Bace2	Steap2	386	517	54	0.0001883
Bmp5	-	40	394	10	0.0001894
Oasl1	Pdia5	221	849	51	0.0001895
Mest	-	498	86	18	0.0001896
Mogat1	Acmsd	537	146	27	0.0001905
Cyp3a41	-	65	332	12	0.0001906
Fus	Cnga2	317	49	10	0.0001911
