# Supplementary material for: Integrative Analysis Using Module-Guided Random Forests Reveals Correlated Genetic Factors Related to Mouse Weight
Source: PLoS Comput Biol. 2013 Mar 7;9(3):e1002956. doi: 10.1371/journal.pcbi.1002956 (PMC3591263; doi:10.1371/journal.pcbi.1002956)
Supplement: Table S12 — Top 500 significant pair-wise SNP-to-gene interactions. (XLSX) [file pcbi.1002956.s017.xlsx]

## Sheet: SNP-to-Gene
Table S12. Top-500 SNP-to-gene interactions
SNP	SNP Position	Candidate eQTL genes	Gene Row ID	Interacting Gene	SNP Count	Gene Count	Joint Count	p-value
p44776	Chr10, 117Mb	Lzp-s, Kitl	6537	Olfr214	65	255	12	1.445e-05
p45430	Chr9, 92Mb	Nck1, Myo1e, Tgfbr2, Cdc25a, Rplp1, Rpl29, Rassf1, Plxnb1, BC023892, Aqp9, Nnmt	1954	Hook2	26	728	12	1.778e-05
p45059	Chr18, 28Mb	Npc1, Cd14, 2610304F09Rik, Dp1	2701	Prdm8	55	272	11	2.737e-05
p44815	Chr2, 6Mb	Aif1, H2-Aa, Gpr86, Galnt3, Pdcd1lg1, A630077B13Rik, Zfhx1b, Tbc1d13, Fmnl2, 4933431N12Rik, Socs1, Tcra, Gbp3, Ifng	6107	Arfgef2	114	319	17	9.412e-05
p45017	Chr1, 69Mb	Grpel2, Ela2, Ogfrl1, Mogat1, Arpc2, SST3, Slc39a10, Ngef, Ly108	4518	-	73	848	23	0.0001073
p45334	Chr1, 77Mb	Ela2, Mogat1, Arpc2, SST3, Ngef, Ly108	69	Ehhadh	93	327	15	0.0001296
p44815	Chr2, 6Mb	Aif1, H2-Aa, Gpr86, Galnt3, Pdcd1lg1, A630077B13Rik, Zfhx1b, Tbc1d13, Fmnl2, 4933431N12Rik, Socs1, Tcra, Gbp3, Ifng	5010	G431002C21Rik	114	238	14	0.0001476
p45423	Chr7, 124Mb	Asc, Rps3, Trim34, Trim12	7396	Ppp2r2a	159	155	13	0.0002139
p45425	Chr3, 93Mb	E430007K15Rik, Ppm1l, Gucy1a3, Cnn3, 2610029K21Rik	4672	2310005G13Rik	82	265	12	0.000224
p45425	Chr3, 93Mb	E430007K15Rik, Ppm1l, Gucy1a3, Cnn3, 2610029K21Rik	822	Igh	82	226	11	0.0002243
p45949	Chr18, 85Mb	Pmaip1, 4930503L19Rik	5560	-	84	300	13	0.0002378
p45338	Chr1, 172Mb	Grpel2, Copa, Ifi16, Igsf8, Adamts4, Prdc, SST3, Ly108, Cd244	93	Ercc2	64	295	11	0.0002423
p45949	Chr18, 85Mb	Pmaip1, 4930503L19Rik	4726	Hnrnpa1	84	430	16	0.0002495
p44628	Chr1, 192Mb	Copa, Ifi16, Adamts4, Prdc, Ly108	4518	-	25	848	11	0.0002815
p44815	Chr2, 6Mb	Aif1, H2-Aa, Gpr86, Galnt3, Pdcd1lg1, A630077B13Rik, Zfhx1b, Tbc1d13, Fmnl2, 4933431N12Rik, Socs1, Tcra, Gbp3, Ifng	5762	Rab38	114	229	13	0.0003657
p44586	Chr1, 93Mb	Mogat1, Arpc2, SST3, Ngef, Ly108	5499	Lrrk1	47	431	11	0.0003776
p45424	Chr7, 131Mb	Asc	5630	Ctag3	47	365	10	0.0004179
p45423	Chr7, 124Mb	Asc, Rps3, Trim34, Trim12	1387	Ss18	159	211	15	0.0004325
p46147	Chr1, 173Mb	Grpel2, Copa, Ifi16, Igsf8, Adamts4, Prdc, SST3, Ly108, Cd244	3806	Hbb-y	51	541	13	0.0004326
p45181	Chr1, 82Mb	Ela2, Mogat1, Arpc2, SST3, Ngef, Ly108	6675	Hspa5bp1	86	198	10	0.0004856
p44482	Chr8, 111Mb	Vps4a, A330042H22, 1810044O22Rik, Tpm4, 4933431N12Rik, Insig1, D8Wsu49e, Fabp3, Banp, Lrrc25	822	Igh	104	226	12	0.0004894
p44482	Chr8, 111Mb	Vps4a, A330042H22, 1810044O22Rik, Tpm4, 4933431N12Rik, Insig1, D8Wsu49e, Fabp3, Banp, Lrrc25	4206	2410004B18Rik	104	294	14	0.0004959
p44699	Chr19, 56Mb	Lzts2, Cyp2c40, 4833409A17Rik	1981	4933405K07Rik	111	561	22	0.0004973
p46244	Chr2, 20Mb	Aif1, Pla2g4a, Gpr86, Galnt3, A630077B13Rik, Zfhx1b, Tbc1d13, Cd44, Fmnl2, Cxcl10, D2Ertd145e, Neb	5446	Adamts13	56	370	11	0.0005075
p45425	Chr3, 93Mb	E430007K15Rik, Ppm1l, Gucy1a3, Cnn3, 2610029K21Rik	4709	Olfr669	82	291	12	0.0005285
p45949	Chr18, 85Mb	Pmaip1, 4930503L19Rik	2693	2700046G09Rik	84	326	13	0.0005329
p45925	Chr1, 51Mb	Ogfrl1, Hs6st1, Mogat1, Arpc2, Mcm3, SST3	4896	Stk36	67	472	14	0.0005753
p45236	Chr2, 146Mb	Ehd4, 5730547N13Rik, 2810027O19Rik, Cd44, Rin2, Aqr, Nola3, AI648866, Bbox1, 2810405K07Rik, Myef2, Synpo2, F630045L20Rik, Nol5a, Thbd, Sdh1, 1810033A06Rik, B2m, Ttl, Gpr48, A930025J12Rik, Zc3hdc8	427	-	49	439	11	0.0006478
p45289	Chr19, 60Mb	Lzts2, Cyp2c40	1839	1700019P01Rik	41	533	11	0.0006555
p44815	Chr2, 6Mb	Aif1, H2-Aa, Gpr86, Galnt3, Pdcd1lg1, A630077B13Rik, Zfhx1b, Tbc1d13, Fmnl2, 4933431N12Rik, Socs1, Tcra, Gbp3, Ifng	3266	Hcrtr2	114	308	15	0.0006599
p44735	Chr2, 20Mb	Aif1, Pla2g4a, Gpr86, Galnt3, A630077B13Rik, Zfhx1b, Tbc1d13, Cd44, Fmnl2, Cxcl10, D2Ertd145e, Neb	3466	Lmo6	54	336	10	0.0006965
p45071	Chr2, 158Mb	Ehd4, Cd44, Rin2, Aqr, Nola3, AI648866, Bbox1, 2810405K07Rik, Myef2, Synpo2, F630045L20Rik, Sdro, Nol5a, Thbd, Sdh1, 1810033A06Rik, Txk, Klrd1, B2m, Gpr48, A930025J12Rik, Zc3hdc8	5937	Prh1	58	371	11	0.0007103
p44866	Chr7, 137Mb	Asc	4661	-	103	308	14	0.0007149
p44780	Chr11, 113Mb	Gaa, Helz, Nme2	5286	-	56	386	11	0.0007256
p45974	Chr5, 7Mb	C330017I15Rik, 2900005J15Rik, Slc2a9	3953	Htr1d	97	293	13	0.0007921
p45500	Chr19, 51Mb	Atad1, Lzts2, Cyp2c40, Tjp2, 4833409A17Rik	1433	Pbp	50	442	11	0.0008226
p45507	Chr1, 121Mb	Mogat1, Arpc2, Igfbp2, 1110028A07Rik, Adamts4, Prdc, SST3, Ngef, Ly108, Gal3st1, BC026585	1585	Cyp1a2	60	310	10	0.0008803
p45340	Chr1, 64Mb	Ogfrl1, Hs6st1, Mogat1, Arpc2, SST3, Ngef	4767	-	38	601	11	0.0008954
p44866	Chr7, 137Mb	Asc	1387	Ss18	103	211	11	0.0009117
p44776	Chr10, 117Mb	Lzp-s, Kitl	2944	Clec2g	65	289	10	0.0009758
p45425	Chr3, 93Mb	E430007K15Rik, Ppm1l, Gucy1a3, Cnn3, 2610029K21Rik	3199	Odf1	82	313	12	0.00101
p45318	Chr5, 147Mb	5730455A04Rik, Lnx2	6870	4930402H24Rik	70	269	10	0.001015
p45181	Chr1, 82Mb	Ela2, Mogat1, Arpc2, SST3, Ngef, Ly108	4583	4921520L01Rik	86	934	25	0.001019
p45425	Chr3, 93Mb	E430007K15Rik, Ppm1l, Gucy1a3, Cnn3, 2610029K21Rik	5762	Rab38	82	229	10	0.001032
p45425	Chr3, 93Mb	E430007K15Rik, Ppm1l, Gucy1a3, Cnn3, 2610029K21Rik	2701	Prdm8	82	272	11	0.001079
p45734	Chr1, 153Mb	Copa, Mogat1, Arpc2, Igfbp2, Igsf8, Adamts4, Prdc, SST3, C820005L12Rik, Ngef, Soat1, Ly108, BC026585	6839	1200003I07Rik	23	912	10	0.001082
p44780	Chr11, 113Mb	Gaa, Helz, Nme2	5925	Olfr1167	56	343	10	0.001099
p45558	Chr5, 123Mb	Bmp2k, 5730455A04Rik, Spp1, Mtf2, 5830443L24Rik, Tslpr, Gpr109b, 9430059P22Rik	377	Avpr1a	120	373	17	0.001099
p45949	Chr18, 85Mb	Pmaip1, 4930503L19Rik	822	Igh	84	226	10	0.001127
p44776	Chr10, 117Mb	Lzp-s, Kitl	179	Lrpprc	65	348	11	0.001127
p45507	Chr1, 121Mb	Mogat1, Arpc2, Igfbp2, 1110028A07Rik, Adamts4, Prdc, SST3, Ngef, Ly108, Gal3st1, BC026585	2624	Syt10	60	379	11	0.00114
p45991	Chr1, 51Mb	Ogfrl1, Hs6st1, Mogat1, Arpc2, Mcm3, SST3	4353	4833428E21Rik	56	408	11	0.001149
p44699	Chr19, 56Mb	Lzts2, Cyp2c40, 4833409A17Rik	4649	4921539E11Rik	111	407	17	0.001187
p45423	Chr7, 124Mb	Asc, Rps3, Trim34, Trim12	1669	Gucy2f	159	282	17	0.001194
p45872	Chr2, 146Mb	Ehd4, 5730547N13Rik, 2810027O19Rik, Cd44, Rin2, Aqr, Nola3, AI648866, Bbox1, 2810405K07Rik, Myef2, Synpo2, F630045L20Rik, Nol5a, Thbd, Sdh1, 1810033A06Rik, Klrd1, B2m, Ttl, Gpr48, A930025J12Rik, Zc3hdc8	7033	Parp16	26	802	10	0.001208
p45410	Chr5, 149Mb	5730455A04Rik, Lnx2, Rasgef1b	6227	C030034I22Rik	60	444	12	0.001235
p44866	Chr7, 137Mb	Asc	2693	2700046G09Rik	103	326	14	0.001245
p45017	Chr1, 69Mb	Grpel2, Ela2, Ogfrl1, Mogat1, Arpc2, SST3, Slc39a10, Ngef, Ly108	5046	Pbp	73	265	10	0.001261
p45338	Chr1, 172Mb	Grpel2, Copa, Ifi16, Igsf8, Adamts4, Prdc, SST3, Ly108, Cd244	4497	Erbb4	64	304	10	0.00127
p44592	Chr15, 83Mb	Dlgap2, Rac2, 0910001A06Rik, Ang2, Ncf4, Ccl4, 4921532K09Rik, Tgm1, Rbm9, Dp1, BC025446, Ifng, Cdc42ep1, Ndufa6, Csnk1e	5641	Cort	56	693	15	0.001285
p45822	Chr17, 95Mb	1200020A08Rik, 2310076K21Rik	1768	-	20	1103	10	0.001303
p45925	Chr1, 51Mb	Ogfrl1, Hs6st1, Mogat1, Arpc2, Mcm3, SST3	4391	-	67	344	11	0.001328
p45507	Chr1, 121Mb	Mogat1, Arpc2, Igfbp2, 1110028A07Rik, Adamts4, Prdc, SST3, Ngef, Ly108, Gal3st1, BC026585	5309	Angpt2	60	448	12	0.001335
p44482	Chr8, 111Mb	Vps4a, A330042H22, 1810044O22Rik, Tpm4, 4933431N12Rik, Insig1, D8Wsu49e, Fabp3, Banp, Lrrc25	5209	Lrpap1	104	521	19	0.001349
p44815	Chr2, 6Mb	Aif1, H2-Aa, Gpr86, Galnt3, Pdcd1lg1, A630077B13Rik, Zfhx1b, Tbc1d13, Fmnl2, 4933431N12Rik, Socs1, Tcra, Gbp3, Ifng	5639	Bean	114	266	13	0.001491
p44699	Chr19, 56Mb	Lzts2, Cyp2c40, 4833409A17Rik	2765	-	111	650	23	0.00152
p45181	Chr1, 82Mb	Ela2, Mogat1, Arpc2, SST3, Ngef, Ly108	7387	Ptgds	86	961	25	0.001547
p45071	Chr2, 158Mb	Ehd4, Cd44, Rin2, Aqr, Nola3, AI648866, Bbox1, 2810405K07Rik, Myef2, Synpo2, F630045L20Rik, Sdro, Nol5a, Thbd, Sdh1, 1810033A06Rik, Txk, Klrd1, B2m, Gpr48, A930025J12Rik, Zc3hdc8	3770	6330416L11Rik	58	346	10	0.001554
p45916	Chr19, 52Mb	Atad1, Lzts2, Cyp2c40, Tjp2, 4833409A17Rik	3895	4921521F21Rik	71	437	13	0.001594
p45425	Chr3, 93Mb	E430007K15Rik, Ppm1l, Gucy1a3, Cnn3, 2610029K21Rik	4786	Ldha	82	286	11	0.001621
p45860	Chr1, 176Mb	Grpel2, Copa, Ifi16, Igsf8, Adamts4, Prdc, SST3, Ly108, Cd244	1919	-	75	417	13	0.001752
p45423	Chr7, 124Mb	Asc, Rps3, Trim34, Trim12	915	Mmp9	159	242	15	0.001773
p45662	Chr13, 21Mb	Slpi	4775	Gkn1	48	590	12	0.001846
p45323	Chr7, 131Mb	Asc	179	Lrpprc	59	348	10	0.001855
p45949	Chr18, 85Mb	Pmaip1, 4930503L19Rik	2306	Sfrs14	84	374	13	0.0019
p45338	Chr1, 172Mb	Grpel2, Copa, Ifi16, Igsf8, Adamts4, Prdc, SST3, Ly108, Cd244	3128	Olr1283	64	321	10	0.001913
p44585	Chr1, 79Mb	Ela2, Mogat1, Arpc2, SST3, Ngef, Ly108	2095	LOC675278	94	293	12	0.001919
p45323	Chr7, 131Mb	Asc	5684	Serpina1b	59	350	10	0.001936
p45059	Chr18, 28Mb	Npc1, Cd14, 2610304F09Rik, Dp1	3961	5031408O05Rik	55	444	11	0.001955
p45376	Chr15, 23Mb	Ncf4, 4921532K09Rik, Rbm9	2998	Npl	56	504	12	0.001962
p45338	Chr1, 172Mb	Grpel2, Copa, Ifi16, Igsf8, Adamts4, Prdc, SST3, Ly108, Cd244	4862	-	64	323	10	0.002003
p45916	Chr19, 52Mb	Atad1, Lzts2, Cyp2c40, Tjp2, 4833409A17Rik	4184	4930568D16Rik	71	341	11	0.00201
p44585	Chr1, 79Mb	Ela2, Mogat1, Arpc2, SST3, Ngef, Ly108	5663	St3gal4	94	554	18	0.002055
p44776	Chr10, 117Mb	Lzp-s, Kitl	7304	Acsl6	65	319	10	0.002058
p45318	Chr5, 147Mb	5730455A04Rik, Lnx2	5370	C130038G02Rik	70	401	12	0.002067
p45059	Chr18, 28Mb	Npc1, Cd14, 2610304F09Rik, Dp1	7390	Sertad1	55	517	12	0.002071
p44866	Chr7, 137Mb	Asc	6010	Hcn3	103	384	15	0.002139
p45323	Chr7, 131Mb	Asc	5188	1810021J13Rik	59	355	10	0.002152
p45558	Chr5, 123Mb	Bmp2k, 5730455A04Rik, Spp1, Mtf2, 5830443L24Rik, Tslpr, Gpr109b, 9430059P22Rik	3626	Hoxd4	120	504	20	0.002166
p44735	Chr2, 20Mb	Aif1, Pla2g4a, Gpr86, Galnt3, A630077B13Rik, Zfhx1b, Tbc1d13, Cd44, Fmnl2, Cxcl10, D2Ertd145e, Neb	5501	4921510J17Rik	54	391	10	0.002212
p45915	Chr19, 52Mb	Atad1, Lzts2, Cyp2c40, Tjp2, 4833409A17Rik	1513	2610528H13Rik	78	736	19	0.002237
p45338	Chr1, 172Mb	Grpel2, Copa, Ifi16, Igsf8, Adamts4, Prdc, SST3, Ly108, Cd244	3489	Srd5a2	64	1057	21	0.002285
p45949	Chr18, 85Mb	Pmaip1, 4930503L19Rik	1569	Cdv3	84	292	11	0.002328
p45974	Chr5, 7Mb	C330017I15Rik, 2900005J15Rik, Slc2a9	5043	A930016D02Rik	97	413	15	0.002378
p45071	Chr2, 158Mb	Ehd4, Cd44, Rin2, Aqr, Nola3, AI648866, Bbox1, 2810405K07Rik, Myef2, Synpo2, F630045L20Rik, Sdro, Nol5a, Thbd, Sdh1, 1810033A06Rik, Txk, Klrd1, B2m, Gpr48, A930025J12Rik, Zc3hdc8	6155	Uckl1	58	431	11	0.002409
p46404	Chr18, 27Mb	Npc1, Cd14, 2610304F09Rik, Dp1	6983	Alox15	71	299	10	0.002507
p45425	Chr3, 93Mb	E430007K15Rik, Ppm1l, Gucy1a3, Cnn3, 2610029K21Rik	2421	Olfr726	82	258	10	0.002522
p45662	Chr13, 21Mb	Slpi	1722	Tpbpb	48	451	10	0.002534
p45410	Chr5, 149Mb	5730455A04Rik, Lnx2, Rasgef1b	2153	Slit2	60	358	10	0.002606
p44815	Chr2, 6Mb	Aif1, H2-Aa, Gpr86, Galnt3, Pdcd1lg1, A630077B13Rik, Zfhx1b, Tbc1d13, Fmnl2, 4933431N12Rik, Socs1, Tcra, Gbp3, Ifng	6683	Commd9	114	284	13	0.002671
p45587	Chr11, 119Mb	Helz, Wbp2	4518	-	45	848	14	0.002688
p45949	Chr18, 85Mb	Pmaip1, 4930503L19Rik	6537	Olfr214	84	255	10	0.002773
p45949	Chr18, 85Mb	Pmaip1, 4930503L19Rik	2199	D630040G17Rik	84	344	12	0.00279
p45425	Chr3, 93Mb	E430007K15Rik, Ppm1l, Gucy1a3, Cnn3, 2610029K21Rik	708	4921517D22Rik	82	353	12	0.002811
p45507	Chr1, 121Mb	Mogat1, Arpc2, Igfbp2, 1110028A07Rik, Adamts4, Prdc, SST3, Ngef, Ly108, Gal3st1, BC026585	3460	Dnm1l	60	362	10	0.002826
p45860	Chr1, 176Mb	Grpel2, Copa, Ifi16, Igsf8, Adamts4, Prdc, SST3, Ly108, Cd244	4308	Vegfc	75	608	16	0.002911
p45861	Chr1, 66Mb	Grpel2, Ela2, Ogfrl1, Hs6st1, Mogat1, Arpc2, SST3, Slc39a10, Ngef, Ly108	2520	6430702L21Rik	68	432	12	0.002991
p44815	Chr2, 6Mb	Aif1, H2-Aa, Gpr86, Galnt3, Pdcd1lg1, A630077B13Rik, Zfhx1b, Tbc1d13, Fmnl2, 4933431N12Rik, Socs1, Tcra, Gbp3, Ifng	4192	-	114	221	11	0.003015
p44630	Chr1, 87Mb	Ela2, Mogat1, Arpc2, SST3, Ngef, Ly108	5309	Angpt2	92	448	15	0.003075
p45949	Chr18, 85Mb	Pmaip1, 4930503L19Rik	4892	9030411M15Rik	84	260	10	0.003192
p45318	Chr5, 147Mb	5730455A04Rik, Lnx2	373	Sgtb	70	314	10	0.003218
p45425	Chr3, 93Mb	E430007K15Rik, Ppm1l, Gucy1a3, Cnn3, 2610029K21Rik	487	Ak1	82	359	12	0.00323
p46311	Chr5, 10Mb	C330017I15Rik, Rora, 2900005J15Rik, Slc2a9, Ppp1cb	179	Lrpprc	107	348	14	0.00331
p44630	Chr1, 87Mb	Ela2, Mogat1, Arpc2, SST3, Ngef, Ly108	3865	Pdcl3	92	279	11	0.003376
p45376	Chr15, 23Mb	Ncf4, 4921532K09Rik, Rbm9	1420	9430077D24Rik	56	399	10	0.003394
p45916	Chr19, 52Mb	Atad1, Lzts2, Cyp2c40, Tjp2, 4833409A17Rik	6624	Rdh8	71	312	10	0.003415
p44866	Chr7, 137Mb	Asc	6179	DKFZp666G057	103	286	12	0.003416
p45410	Chr5, 149Mb	5730455A04Rik, Lnx2, Rasgef1b	5602	Col11a1	60	435	11	0.003421
p45505	Chr1, 177Mb	Grpel2, Copa, Ifi16, Igsf8, Adamts4, Prdc, SST3, Ly108, Cd244	4724	Evpl	68	382	11	0.003441
p45071	Chr2, 158Mb	Ehd4, Cd44, Rin2, Aqr, Nola3, AI648866, Bbox1, 2810405K07Rik, Myef2, Synpo2, F630045L20Rik, Sdro, Nol5a, Thbd, Sdh1, 1810033A06Rik, Txk, Klrd1, B2m, Gpr48, A930025J12Rik, Zc3hdc8	320	-	58	386	10	0.003483
p44815	Chr2, 6Mb	Aif1, H2-Aa, Gpr86, Galnt3, Pdcd1lg1, A630077B13Rik, Zfhx1b, Tbc1d13, Fmnl2, 4933431N12Rik, Socs1, Tcra, Gbp3, Ifng	2086	Cldn8	114	294	13	0.003605
p45059	Chr18, 28Mb	Npc1, Cd14, 2610304F09Rik, Dp1	21	Rnpc2	55	553	12	0.003638
p45558	Chr5, 123Mb	Bmp2k, 5730455A04Rik, Spp1, Mtf2, 5830443L24Rik, Tslpr, Gpr109b, 9430059P22Rik	583	6430529G09Rik	120	880	29	0.00369
p44776	Chr10, 117Mb	Lzp-s, Kitl	4628	2900090M10Rik	65	347	10	0.003801
p45410	Chr5, 149Mb	5730455A04Rik, Lnx2, Rasgef1b	4340	Olfr846	60	378	10	0.003865
p46311	Chr5, 10Mb	C330017I15Rik, Rora, 2900005J15Rik, Slc2a9, Ppp1cb	4640	-	107	244	11	0.003935
p44815	Chr2, 6Mb	Aif1, H2-Aa, Gpr86, Galnt3, Pdcd1lg1, A630077B13Rik, Zfhx1b, Tbc1d13, Fmnl2, 4933431N12Rik, Socs1, Tcra, Gbp3, Ifng	7435	Aof2	114	369	15	0.003968
p45915	Chr19, 52Mb	Atad1, Lzts2, Cyp2c40, Tjp2, 4833409A17Rik	765	Mrps7	78	775	19	0.004035
p44808	Chr19, 55Mb	Atad1, Lzts2, Cyp2c40, 4833409A17Rik	6945	Hnrnpa1	96	314	12	0.004064
p45558	Chr5, 123Mb	Bmp2k, 5730455A04Rik, Spp1, Mtf2, 5830443L24Rik, Tslpr, Gpr109b, 9430059P22Rik	1285	Il1b	120	317	14	0.004105
p45340	Chr1, 64Mb	Ogfrl1, Hs6st1, Mogat1, Arpc2, SST3, Ngef	4317	9330187M14Rik	38	619	10	0.004129
p45649	Chr1, 51Mb	Ogfrl1, Hs6st1, Mogat1, Arpc2, Mcm3, SST3	3856	E130307J07Rik	56	480	11	0.004178
p44688	Chr15, 79Mb	Dlgap2, Rac2, 0910001A06Rik, 4732495E13Rik, Ang2, C030006K11Rik, Ncf4, Ccl4, Slc38a2, 4921532K09Rik, Tgm1, Rbm9, Dp1, BC025446, Ifng, Cdc42ep1, Ndufa6, Csnk1e	535	Hlf	36	889	12	0.004191
p45181	Chr1, 82Mb	Ela2, Mogat1, Arpc2, SST3, Ngef, Ly108	5046	Pbp	86	265	10	0.004345
p45423	Chr7, 124Mb	Asc, Rps3, Trim34, Trim12	1608	Baiap2l1	159	346	18	0.004378
p45974	Chr5, 7Mb	C330017I15Rik, 2900005J15Rik, Slc2a9	3043	LOC461805	97	355	13	0.004398
p44866	Chr7, 137Mb	Asc	6159	4933436I01Rik	103	258	11	0.004477
p45425	Chr3, 93Mb	E430007K15Rik, Ppm1l, Gucy1a3, Cnn3, 2610029K21Rik	3841	AU017455	82	374	12	0.004503
p45861	Chr1, 66Mb	Grpel2, Ela2, Ogfrl1, Hs6st1, Mogat1, Arpc2, SST3, Slc39a10, Ngef, Ly108	6371	Steap2	68	517	13	0.004698
p44630	Chr1, 87Mb	Ela2, Mogat1, Arpc2, SST3, Ngef, Ly108	2165	-	92	563	17	0.004704
p45318	Chr5, 147Mb	5730455A04Rik, Lnx2	5636	Slc34a3	70	333	10	0.004893
p44815	Chr2, 6Mb	Aif1, H2-Aa, Gpr86, Galnt3, Pdcd1lg1, A630077B13Rik, Zfhx1b, Tbc1d13, Fmnl2, 4933431N12Rik, Socs1, Tcra, Gbp3, Ifng	6819	Vmn2r104	114	341	14	0.004931
p45410	Chr5, 149Mb	5730455A04Rik, Lnx2, Rasgef1b	2350	Capza1	60	594	13	0.004996
p46244	Chr2, 20Mb	Aif1, Pla2g4a, Gpr86, Galnt3, A630077B13Rik, Zfhx1b, Tbc1d13, Cd44, Fmnl2, Cxcl10, D2Ertd145e, Neb	1132	Kif24	56	422	10	0.005066
p45376	Chr15, 23Mb	Ncf4, 4921532K09Rik, Rbm9	1132	Kif24	56	422	10	0.005066
p44815	Chr2, 6Mb	Aif1, H2-Aa, Gpr86, Galnt3, Pdcd1lg1, A630077B13Rik, Zfhx1b, Tbc1d13, Fmnl2, 4933431N12Rik, Socs1, Tcra, Gbp3, Ifng	4047	V1rc24	114	380	15	0.005214
p44776	Chr10, 117Mb	Lzp-s, Kitl	5409	2310034C09Rik	65	363	10	0.005233
p46311	Chr5, 10Mb	C330017I15Rik, Rora, 2900005J15Rik, Slc2a9, Ppp1cb	2194	Ly6i	107	367	14	0.005321
p45991	Chr1, 51Mb	Ogfrl1, Hs6st1, Mogat1, Arpc2, Mcm3, SST3	7033	Parp16	56	802	15	0.005439
p44892	Chr19, 52Mb	Atad1, Lzts2, Cyp2c40, Tjp2, 4833409A17Rik	3362	Mrpl19	45	915	14	0.005461
p44815	Chr2, 6Mb	Aif1, H2-Aa, Gpr86, Galnt3, Pdcd1lg1, A630077B13Rik, Zfhx1b, Tbc1d13, Fmnl2, 4933431N12Rik, Socs1, Tcra, Gbp3, Ifng	4348	4930417G10Rik	114	382	15	0.005472
p45181	Chr1, 82Mb	Ela2, Mogat1, Arpc2, SST3, Ngef, Ly108	6107	Arfgef2	86	319	11	0.005516
p45425	Chr3, 93Mb	E430007K15Rik, Ppm1l, Gucy1a3, Cnn3, 2610029K21Rik	3225	Ndst1	82	288	10	0.005536
p46341	Chr1, 48Mb	Ogfrl1, Hs6st1, Mogat1, Arpc2, Mcm3, SST3, Slc39a10	4932	Dctd	59	760	15	0.005539
p46041	Chr1, 96Mb	Mogat1, Arpc2, Igfbp2, SST3, Ngef, Ly108	2998	Npl	71	504	13	0.005548
p45236	Chr2, 146Mb	Ehd4, 5730547N13Rik, 2810027O19Rik, Cd44, Rin2, Aqr, Nola3, AI648866, Bbox1, 2810405K07Rik, Myef2, Synpo2, F630045L20Rik, Nol5a, Thbd, Sdh1, 1810033A06Rik, B2m, Ttl, Gpr48, A930025J12Rik, Zc3hdc8	3695	Gpr85	49	492	10	0.00556
p44585	Chr1, 79Mb	Ela2, Mogat1, Arpc2, SST3, Ngef, Ly108	7387	Ptgds	94	961	25	0.005715
p44815	Chr2, 6Mb	Aif1, H2-Aa, Gpr86, Galnt3, Pdcd1lg1, A630077B13Rik, Zfhx1b, Tbc1d13, Fmnl2, 4933431N12Rik, Socs1, Tcra, Gbp3, Ifng	4326	Ube1y1	114	311	13	0.005793
p45915	Chr19, 52Mb	Atad1, Lzts2, Cyp2c40, Tjp2, 4833409A17Rik	5604	C130067A03Rik	78	306	10	0.005906
p44585	Chr1, 79Mb	Ela2, Mogat1, Arpc2, SST3, Ngef, Ly108	4231	D230012E17Rik	94	380	13	0.005937
p45423	Chr7, 124Mb	Asc, Rps3, Trim34, Trim12	5802	BC050196	159	275	15	0.005973
p44482	Chr8, 111Mb	Vps4a, A330042H22, 1810044O22Rik, Tpm4, 4933431N12Rik, Insig1, D8Wsu49e, Fabp3, Banp, Lrrc25	1097	2300002D11Rik	104	304	12	0.006023
p44482	Chr8, 111Mb	Vps4a, A330042H22, 1810044O22Rik, Tpm4, 4933431N12Rik, Insig1, D8Wsu49e, Fabp3, Banp, Lrrc25	4497	Erbb4	104	304	12	0.006023
p44482	Chr8, 111Mb	Vps4a, A330042H22, 1810044O22Rik, Tpm4, 4933431N12Rik, Insig1, D8Wsu49e, Fabp3, Banp, Lrrc25	4371	Papola	104	229	10	0.006063
p45662	Chr13, 21Mb	Slpi	2350	Capza1	48	594	11	0.006112
p44545	Chr19, 60Mb	Lzts2, Cyp2c40	5400	F730031O20Rik	71	339	10	0.006141
p45558	Chr5, 123Mb	Bmp2k, 5730455A04Rik, Spp1, Mtf2, 5830443L24Rik, Tslpr, Gpr109b, 9430059P22Rik	198	1110006O17Rik	120	264	12	0.00624
p44545	Chr19, 60Mb	Lzts2, Cyp2c40	1350	Kcnmb1	71	340	10	0.006267
p45425	Chr3, 93Mb	E430007K15Rik, Ppm1l, Gucy1a3, Cnn3, 2610029K21Rik	4489	-	82	341	11	0.006293
p44780	Chr11, 113Mb	Gaa, Helz, Nme2	246	Ddit4	56	507	11	0.006318
p44630	Chr1, 87Mb	Ela2, Mogat1, Arpc2, SST3, Ngef, Ly108	4298	-	92	679	19	0.006343
p45017	Chr1, 69Mb	Grpel2, Ela2, Ogfrl1, Mogat1, Arpc2, SST3, Slc39a10, Ngef, Ly108	5760	4931429L15Rik	73	331	10	0.006346
p44585	Chr1, 79Mb	Ela2, Mogat1, Arpc2, SST3, Ngef, Ly108	5706	Ddah2	94	298	11	0.006538
p45181	Chr1, 82Mb	Ela2, Mogat1, Arpc2, SST3, Ngef, Ly108	7239	Brp44l	86	281	10	0.006544
p45949	Chr18, 85Mb	Pmaip1, 4930503L19Rik	3847	4932702D22Rik	84	288	10	0.006568
p45423	Chr7, 124Mb	Asc, Rps3, Trim34, Trim12	5225	Igh-VX24///Igh-6	159	278	15	0.00659
p44815	Chr2, 6Mb	Aif1, H2-Aa, Gpr86, Galnt3, Pdcd1lg1, A630077B13Rik, Zfhx1b, Tbc1d13, Fmnl2, 4933431N12Rik, Socs1, Tcra, Gbp3, Ifng	708	4921517D22Rik	114	353	14	0.006668
p46147	Chr1, 173Mb	Grpel2, Copa, Ifi16, Igsf8, Adamts4, Prdc, SST3, Ly108, Cd244	2272	Dfna5h	51	564	11	0.006706
p44482	Chr8, 111Mb	Vps4a, A330042H22, 1810044O22Rik, Tpm4, 4933431N12Rik, Insig1, D8Wsu49e, Fabp3, Banp, Lrrc25	179	Lrpprc	104	348	13	0.006758
p44630	Chr1, 87Mb	Ela2, Mogat1, Arpc2, SST3, Ngef, Ly108	5508	Olfr765	92	488	15	0.006829
p44815	Chr2, 6Mb	Aif1, H2-Aa, Gpr86, Galnt3, Pdcd1lg1, A630077B13Rik, Zfhx1b, Tbc1d13, Fmnl2, 4933431N12Rik, Socs1, Tcra, Gbp3, Ifng	5127	AI839550	114	354	14	0.006832
p45558	Chr5, 123Mb	Bmp2k, 5730455A04Rik, Spp1, Mtf2, 5830443L24Rik, Tslpr, Gpr109b, 9430059P22Rik	3223	OTTMUSG00000006163	120	234	11	0.006859
p45500	Chr19, 51Mb	Atad1, Lzts2, Cyp2c40, Tjp2, 4833409A17Rik	3818	Tsfm	50	749	13	0.006902
p44815	Chr2, 6Mb	Aif1, H2-Aa, Gpr86, Galnt3, Pdcd1lg1, A630077B13Rik, Zfhx1b, Tbc1d13, Fmnl2, 4933431N12Rik, Socs1, Tcra, Gbp3, Ifng	1669	Gucy2f	114	282	12	0.006951
p44815	Chr2, 6Mb	Aif1, H2-Aa, Gpr86, Galnt3, Pdcd1lg1, A630077B13Rik, Zfhx1b, Tbc1d13, Fmnl2, 4933431N12Rik, Socs1, Tcra, Gbp3, Ifng	4393	Exosc3	114	247	11	0.006965
p44482	Chr8, 111Mb	Vps4a, A330042H22, 1810044O22Rik, Tpm4, 4933431N12Rik, Insig1, D8Wsu49e, Fabp3, Banp, Lrrc25	3223	OTTMUSG00000006163	104	234	10	0.007034
p45202	Chr13, 16Mb	Slpi	7054	Zfp263	35	851	11	0.007077
p45861	Chr1, 66Mb	Grpel2, Ela2, Ogfrl1, Hs6st1, Mogat1, Arpc2, SST3, Slc39a10, Ngef, Ly108	4578	1110065D03Rik	68	543	13	0.00709
p45861	Chr1, 66Mb	Grpel2, Ela2, Ogfrl1, Hs6st1, Mogat1, Arpc2, SST3, Slc39a10, Ngef, Ly108	1641	BC026439	68	481	12	0.007099
p44482	Chr8, 111Mb	Vps4a, A330042H22, 1810044O22Rik, Tpm4, 4933431N12Rik, Insig1, D8Wsu49e, Fabp3, Banp, Lrrc25	5003	-	104	272	11	0.007128
p44776	Chr10, 117Mb	Lzp-s, Kitl	4047	V1rc24	65	380	10	0.007191
p45181	Chr1, 82Mb	Ela2, Mogat1, Arpc2, SST3, Ngef, Ly108	5592	LOC236604///4933439C20Rik	86	378	12	0.007214
p45915	Chr19, 52Mb	Atad1, Lzts2, Cyp2c40, Tjp2, 4833409A17Rik	3388	Olfr622	78	940	21	0.007254
p46311	Chr5, 10Mb	C330017I15Rik, Rora, 2900005J15Rik, Slc2a9, Ppp1cb	2137	Acox1	107	381	14	0.007362
p44808	Chr19, 55Mb	Atad1, Lzts2, Cyp2c40, 4833409A17Rik	3888	Zfp275	96	426	14	0.007381
p45949	Chr18, 85Mb	Pmaip1, 4930503L19Rik	4263	-	84	340	11	0.007385
p45792	Chr1, 165Mb	3930402F23Rik, Copa, Ugt1a9, Igfbp2, BC014685, Adamts4, Prdc, SST3, Ngef, Soat1, Ctps, Ly108, Ctsg, S100a8, Mpo, BC026585, Camp	5901	Pex2	30	869	10	0.007406
p45410	Chr5, 149Mb	5730455A04Rik, Lnx2, Rasgef1b	5393	V1rh1	60	482	11	0.007419
p44808	Chr19, 55Mb	Atad1, Lzts2, Cyp2c40, 4833409A17Rik	5994	Cdh9	96	339	12	0.00744
p45949	Chr18, 85Mb	Pmaip1, 4930503L19Rik	2498	Capza1	84	294	10	0.007564
p44866	Chr7, 137Mb	Asc	6471	Adam23	103	357	13	0.007679
p45376	Chr15, 23Mb	Ncf4, 4921532K09Rik, Rbm9	5309	Angpt2	56	448	10	0.007681
p44482	Chr8, 111Mb	Vps4a, A330042H22, 1810044O22Rik, Tpm4, 4933431N12Rik, Insig1, D8Wsu49e, Fabp3, Banp, Lrrc25	5802	BC050196	104	275	11	0.00772
p45662	Chr13, 21Mb	Slpi	249	Cdc42	48	887	14	0.007738
p45733	Chr1, 108Mb	BC010552, Mogat1, Arpc2, Igfbp2, SST3, Ngef, Ctps, Ly108, Gal3st1, BC026585	3933	EG226654///AV065366	28	944	10	0.00775
p44815	Chr2, 6Mb	Aif1, H2-Aa, Gpr86, Galnt3, Pdcd1lg1, A630077B13Rik, Zfhx1b, Tbc1d13, Fmnl2, 4933431N12Rik, Socs1, Tcra, Gbp3, Ifng	4862	-	114	323	13	0.0079
p44482	Chr8, 111Mb	Vps4a, A330042H22, 1810044O22Rik, Tpm4, 4933431N12Rik, Insig1, D8Wsu49e, Fabp3, Banp, Lrrc25	2062	BC020108	104	315	12	0.007935
p44688	Chr15, 79Mb	Dlgap2, Rac2, 0910001A06Rik, 4732495E13Rik, Ang2, C030006K11Rik, Ncf4, Ccl4, Slc38a2, 4921532K09Rik, Tgm1, Rbm9, Dp1, BC025446, Ifng, Cdc42ep1, Ndufa6, Csnk1e	7387	Ptgds	36	961	12	0.007947
p45181	Chr1, 82Mb	Ela2, Mogat1, Arpc2, SST3, Ngef, Ly108	6518	Dhrs4	86	584	16	0.007954
p44482	Chr8, 111Mb	Vps4a, A330042H22, 1810044O22Rik, Tpm4, 4933431N12Rik, Insig1, D8Wsu49e, Fabp3, Banp, Lrrc25	1641	BC026439	104	481	16	0.008146
p44866	Chr7, 137Mb	Asc	336	BC011487	103	321	12	0.008502
p45860	Chr1, 176Mb	Grpel2, Copa, Ifi16, Igsf8, Adamts4, Prdc, SST3, Ly108, Cd244	7033	Parp16	75	802	18	0.008517
p45338	Chr1, 172Mb	Grpel2, Copa, Ifi16, Igsf8, Adamts4, Prdc, SST3, Ly108, Cd244	3173	6330407J23Rik	64	396	10	0.00854
p46341	Chr1, 48Mb	Ogfrl1, Hs6st1, Mogat1, Arpc2, Mcm3, SST3, Slc39a10	3935	-	59	431	10	0.008552
p45558	Chr5, 123Mb	Bmp2k, 5730455A04Rik, Spp1, Mtf2, 5830443L24Rik, Tslpr, Gpr109b, 9430059P22Rik	3728	Slc23a1	120	345	14	0.008569
p45017	Chr1, 69Mb	Grpel2, Ela2, Ogfrl1, Mogat1, Arpc2, SST3, Slc39a10, Ngef, Ly108	6371	Steap2	73	517	13	0.008693
p44585	Chr1, 79Mb	Ela2, Mogat1, Arpc2, SST3, Ngef, Ly108	1585	Cyp1a2	94	310	11	0.008711
p45504	Chr1, 146Mb	Copa, Ugt1a9, Mogat1, Arpc2, Igfbp2, Igsf8, Adamts4, Prdc, SST3, C820005L12Rik, Ngef, Soat1, Ctps, Ly108, BC026585, Camp	1720	5430437J10Rik	42	618	10	0.008719
p45423	Chr7, 124Mb	Asc, Rps3, Trim34, Trim12	4892	9030411M15Rik	159	260	14	0.008739
p45458	Chr8, 118Mb	A330042H22, Banp	2998	Npl	51	504	10	0.008798
p45423	Chr7, 124Mb	Asc, Rps3, Trim34, Trim12	398	2310004I24Rik	159	457	21	0.008815
p44866	Chr7, 137Mb	Asc	3897	RP11-262D11.5	103	578	18	0.008818
p45860	Chr1, 176Mb	Grpel2, Copa, Ifi16, Igsf8, Adamts4, Prdc, SST3, Ly108, Cd244	5163	1190002C06Rik	75	562	14	0.008873
p44866	Chr7, 137Mb	Asc	5284	-	103	405	14	0.008879
p45507	Chr1, 121Mb	Mogat1, Arpc2, Igfbp2, 1110028A07Rik, Adamts4, Prdc, SST3, Ngef, Ly108, Gal3st1, BC026585	6579	Nrxn3	60	426	10	0.008896
p46041	Chr1, 96Mb	Mogat1, Arpc2, Igfbp2, SST3, Ngef, Ly108	6610	Pim2	71	854	18	0.008959
p45507	Chr1, 121Mb	Mogat1, Arpc2, Igfbp2, 1110028A07Rik, Adamts4, Prdc, SST3, Ngef, Ly108, Gal3st1, BC026585	873	Rdh12	60	1022	18	0.00899
p45334	Chr1, 77Mb	Ela2, Mogat1, Arpc2, SST3, Ngef, Ly108	4518	-	93	848	22	0.009002
p45851	Chr8, 36Mb	Lass1, Plat, A330042H22, Tusc3, BC031407, Tpm4, 4933431N12Rik, 2610005L07Rik, D8Wsu49e, Lrrc25	639	D0H4S114	33	805	10	0.009016
p45860	Chr1, 176Mb	Grpel2, Copa, Ifi16, Igsf8, Adamts4, Prdc, SST3, Ly108, Cd244	4583	4921520L01Rik	75	934	20	0.009031
p44545	Chr19, 60Mb	Lzts2, Cyp2c40	4012	Fxyd3	71	416	11	0.009077
p45338	Chr1, 172Mb	Grpel2, Copa, Ifi16, Igsf8, Adamts4, Prdc, SST3, Ly108, Cd244	1513	2610528H13Rik	64	736	15	0.009115
p44866	Chr7, 137Mb	Asc	2193	AI132487	103	365	13	0.009181
p45318	Chr5, 147Mb	5730455A04Rik, Lnx2	4185	Ddx51	70	365	10	0.009206
p44699	Chr19, 56Mb	Lzts2, Cyp2c40, 4833409A17Rik	3517	Plekha7	111	377	14	0.009255
p45017	Chr1, 69Mb	Grpel2, Ela2, Ogfrl1, Mogat1, Arpc2, SST3, Slc39a10, Ngef, Ly108	5045	Slc39a12	73	463	12	0.009341
p45949	Chr18, 85Mb	Pmaip1, 4930503L19Rik	1097	2300002D11Rik	84	304	10	0.009482
p45334	Chr1, 77Mb	Ela2, Mogat1, Arpc2, SST3, Ngef, Ly108	4649	4921539E11Rik	93	407	13	0.009497
p45505	Chr1, 177Mb	Grpel2, Copa, Ifi16, Igsf8, Adamts4, Prdc, SST3, Ly108, Cd244	6599	Faf1	68	628	14	0.009555
p44585	Chr1, 79Mb	Ela2, Mogat1, Arpc2, SST3, Ngef, Ly108	3031	E330016A19Rik	94	449	14	0.009596
p45376	Chr15, 23Mb	Ncf4, 4921532K09Rik, Rbm9	5045	Slc39a12	56	463	10	0.009611
p45558	Chr5, 123Mb	Bmp2k, 5730455A04Rik, Spp1, Mtf2, 5830443L24Rik, Tslpr, Gpr109b, 9430059P22Rik	5453	Myc	120	386	15	0.009612
p46141	Chr1, 88Mb	Ela2, Mogat1, Arpc2, SST3, Ngef, Ly108	2415	C130034I18Rik	41	748	11	0.009704
p46311	Chr5, 10Mb	C330017I15Rik, Rora, 2900005J15Rik, Slc2a9, Ppp1cb	2054	Sez6l	107	276	11	0.009753
p45558	Chr5, 123Mb	Bmp2k, 5730455A04Rik, Spp1, Mtf2, 5830443L24Rik, Tslpr, Gpr109b, 9430059P22Rik	3617	Slc7a5	120	777	25	0.009867
p45423	Chr7, 124Mb	Asc, Rps3, Trim34, Trim12	3779	Zbtb33	159	375	18	0.00991
p44815	Chr2, 6Mb	Aif1, H2-Aa, Gpr86, Galnt3, Pdcd1lg1, A630077B13Rik, Zfhx1b, Tbc1d13, Fmnl2, 4933431N12Rik, Socs1, Tcra, Gbp3, Ifng	5446	Adamts13	114	370	14	0.009937
p45423	Chr7, 124Mb	Asc, Rps3, Trim34, Trim12	5288	-	159	347	17	0.01
p45181	Chr1, 82Mb	Ela2, Mogat1, Arpc2, SST3, Ngef, Ly108	1768	-	86	1103	25	0.01002
p45338	Chr1, 172Mb	Grpel2, Copa, Ifi16, Igsf8, Adamts4, Prdc, SST3, Ly108, Cd244	7154	Slit3	64	406	10	0.0101
p45423	Chr7, 124Mb	Asc, Rps3, Trim34, Trim12	5010	G431002C21Rik	159	238	13	0.01016
p45344	Chr1, 66Mb	Grpel2, Ela2, Ogfrl1, Hs6st1, Mogat1, Arpc2, SST3, Slc39a10, Ngef, Ly108	2624	Syt10	79	379	11	0.01025
p45179	Chr1, 178Mb	Copa, Ifi16, Igsf8, Adamts4, Prdc, SST3, Ly108	583	6430529G09Rik	45	880	13	0.0103
p44573	Chr5, 124Mb	Bmp2k, 5730455A04Rik, Spp1, Mtf2, 5830443L24Rik, Tslpr, Gpr109b, 9430059P22Rik	21	Rnpc2	55	553	11	0.01039
p44808	Chr19, 55Mb	Atad1, Lzts2, Cyp2c40, 4833409A17Rik	4326	Ube1y1	96	311	11	0.01039
p44630	Chr1, 87Mb	Ela2, Mogat1, Arpc2, SST3, Ngef, Ly108	1576	Adam26	92	464	14	0.0105
p44630	Chr1, 87Mb	Ela2, Mogat1, Arpc2, SST3, Ngef, Ly108	5631	Fdps	92	513	15	0.01065
p44585	Chr1, 79Mb	Ela2, Mogat1, Arpc2, SST3, Ngef, Ly108	1029	6030404E16Rik	94	1117	27	0.01069
p45181	Chr1, 82Mb	Ela2, Mogat1, Arpc2, SST3, Ngef, Ly108	3987	9430028I06Rik	86	499	14	0.01078
p45181	Chr1, 82Mb	Ela2, Mogat1, Arpc2, SST3, Ngef, Ly108	4590	Dnaic1	86	351	11	0.01104
p45949	Chr18, 85Mb	Pmaip1, 4930503L19Rik	3915	4930469G21Rik	84	360	11	0.01113
p45504	Chr1, 146Mb	Copa, Ugt1a9, Mogat1, Arpc2, Igfbp2, Igsf8, Adamts4, Prdc, SST3, C820005L12Rik, Ngef, Soat1, Ctps, Ly108, BC026585, Camp	5870	Pdia5	42	849	12	0.0112
p44586	Chr1, 93Mb	Mogat1, Arpc2, SST3, Ngef, Ly108	5870	Pdia5	47	849	13	0.01126
p45949	Chr18, 85Mb	Pmaip1, 4930503L19Rik	2946	Zp1	84	312	10	0.01127
p45458	Chr8, 118Mb	A330042H22, Banp	3758	-	51	1053	16	0.01128
p46404	Chr18, 27Mb	Npc1, Cd14, 2610304F09Rik, Dp1	2698	-	71	371	10	0.01132
p44592	Chr15, 83Mb	Dlgap2, Rac2, 0910001A06Rik, Ang2, Ncf4, Ccl4, 4921532K09Rik, Tgm1, Rbm9, Dp1, BC025446, Ifng, Cdc42ep1, Ndufa6, Csnk1e	5901	Pex2	56	869	15	0.01136
p44585	Chr1, 79Mb	Ela2, Mogat1, Arpc2, SST3, Ngef, Ly108	2542	Nrarp	94	412	13	0.01141
p44482	Chr8, 111Mb	Vps4a, A330042H22, 1810044O22Rik, Tpm4, 4933431N12Rik, Insig1, D8Wsu49e, Fabp3, Banp, Lrrc25	4578	1110065D03Rik	104	543	17	0.01143
p45974	Chr5, 7Mb	C330017I15Rik, 2900005J15Rik, Slc2a9	6624	Rdh8	97	312	11	0.01145
p44659	Chr1, 190Mb	Grpel2, Eprs, Copa, Ifi16, Adamts4, Prdc, SST3, Ly108, Ctsg	3772	Cnih2	29	1119	11	0.01166
p45334	Chr1, 77Mb	Ela2, Mogat1, Arpc2, SST3, Ngef, Ly108	3886	1700009P13Rik	93	327	11	0.01178
p45559	Chr5, 127Mb	Myl1, 5730455A04Rik, Mtf2, Lnx2, Tslpr	4711	Lrdd	32	1005	11	0.01178
p44815	Chr2, 6Mb	Aif1, H2-Aa, Gpr86, Galnt3, Pdcd1lg1, A630077B13Rik, Zfhx1b, Tbc1d13, Fmnl2, 4933431N12Rik, Socs1, Tcra, Gbp3, Ifng	1350	Kcnmb1	114	340	13	0.01188
p46311	Chr5, 10Mb	C330017I15Rik, Rora, 2900005J15Rik, Slc2a9, Ppp1cb	3263	Sult1e1	107	404	14	0.01204
p45558	Chr5, 123Mb	Bmp2k, 5730455A04Rik, Spp1, Mtf2, 5830443L24Rik, Tslpr, Gpr109b, 9430059P22Rik	3910	Eif1	120	1000	30	0.0121
p44815	Chr2, 6Mb	Aif1, H2-Aa, Gpr86, Galnt3, Pdcd1lg1, A630077B13Rik, Zfhx1b, Tbc1d13, Fmnl2, 4933431N12Rik, Socs1, Tcra, Gbp3, Ifng	4403	Esco2	114	267	11	0.01215
p45425	Chr3, 93Mb	E430007K15Rik, Ppm1l, Gucy1a3, Cnn3, 2610029K21Rik	2306	Sfrs14	82	374	11	0.01223
p45344	Chr1, 66Mb	Grpel2, Ela2, Ogfrl1, Hs6st1, Mogat1, Arpc2, SST3, Slc39a10, Ngef, Ly108	5870	Pdia5	79	849	19	0.01239
p45507	Chr1, 121Mb	Mogat1, Arpc2, Igfbp2, 1110028A07Rik, Adamts4, Prdc, SST3, Ngef, Ly108, Gal3st1, BC026585	657	Edg7	60	974	17	0.01243
p45318	Chr5, 147Mb	5730455A04Rik, Lnx2	4348	4930417G10Rik	70	382	10	0.01246
p44892	Chr19, 52Mb	Atad1, Lzts2, Cyp2c40, Tjp2, 4833409A17Rik	4711	Lrdd	45	1005	14	0.01252
p45334	Chr1, 77Mb	Ela2, Mogat1, Arpc2, SST3, Ngef, Ly108	5100	Igfbp2	93	517	15	0.01255
p45017	Chr1, 69Mb	Grpel2, Ela2, Ogfrl1, Mogat1, Arpc2, SST3, Slc39a10, Ngef, Ly108	1954	Hook2	73	728	16	0.01255
p44866	Chr7, 137Mb	Asc	1368	KCNH1	103	258	10	0.01265
p44585	Chr1, 79Mb	Ela2, Mogat1, Arpc2, SST3, Ngef, Ly108	3405	Cyp3a16	94	372	12	0.01275
p45949	Chr18, 85Mb	Pmaip1, 4930503L19Rik	1937	Actr1a	84	318	10	0.01277
p45974	Chr5, 7Mb	C330017I15Rik, 2900005J15Rik, Slc2a9	2233	Sec24a	97	450	14	0.01277
p44815	Chr2, 6Mb	Aif1, H2-Aa, Gpr86, Galnt3, Pdcd1lg1, A630077B13Rik, Zfhx1b, Tbc1d13, Fmnl2, 4933431N12Rik, Socs1, Tcra, Gbp3, Ifng	6870	4930402H24Rik	114	269	11	0.0128
p44545	Chr19, 60Mb	Lzts2, Cyp2c40	4159	1300002A08Rik	71	378	10	0.0128
p45423	Chr7, 124Mb	Asc, Rps3, Trim34, Trim12	5560	-	159	300	15	0.01284
p44545	Chr19, 60Mb	Lzts2, Cyp2c40	3895	4921521F21Rik	71	437	11	0.01287
p45505	Chr1, 177Mb	Grpel2, Copa, Ifi16, Igsf8, Adamts4, Prdc, SST3, Ly108, Cd244	2741	-	68	457	11	0.01288
p45558	Chr5, 123Mb	Bmp2k, 5730455A04Rik, Spp1, Mtf2, 5830443L24Rik, Tslpr, Gpr109b, 9430059P22Rik	1276	-	120	222	10	0.01302
p44545	Chr19, 60Mb	Lzts2, Cyp2c40	2051	Cav1	71	380	10	0.01325
p45860	Chr1, 176Mb	Grpel2, Copa, Ifi16, Igsf8, Adamts4, Prdc, SST3, Ly108, Cd244	4896	Stk36	75	472	12	0.01332
p45318	Chr5, 147Mb	5730455A04Rik, Lnx2	4685	Rem1	70	386	10	0.01334
p45425	Chr3, 93Mb	E430007K15Rik, Ppm1l, Gucy1a3, Cnn3, 2610029K21Rik	3674	Laf4	82	329	10	0.01357
p44586	Chr1, 93Mb	Mogat1, Arpc2, SST3, Ngef, Ly108	7209	Orc1l	47	969	14	0.01367
p44815	Chr2, 6Mb	Aif1, H2-Aa, Gpr86, Galnt3, Pdcd1lg1, A630077B13Rik, Zfhx1b, Tbc1d13, Fmnl2, 4933431N12Rik, Socs1, Tcra, Gbp3, Ifng	1664	Rhbg	114	464	16	0.01382
p45425	Chr3, 93Mb	E430007K15Rik, Ppm1l, Gucy1a3, Cnn3, 2610029K21Rik	4451	Moxd2	82	330	10	0.01384
p45861	Chr1, 66Mb	Grpel2, Ela2, Ogfrl1, Hs6st1, Mogat1, Arpc2, SST3, Slc39a10, Ngef, Ly108	4382	C77668	68	864	17	0.01404
p45860	Chr1, 176Mb	Grpel2, Copa, Ifi16, Igsf8, Adamts4, Prdc, SST3, Ly108, Cd244	5549	1700054M17Rik	75	655	15	0.0141
p45974	Chr5, 7Mb	C330017I15Rik, 2900005J15Rik, Slc2a9	3865	Pdcl3	97	279	10	0.01416
p44815	Chr2, 6Mb	Aif1, H2-Aa, Gpr86, Galnt3, Pdcd1lg1, A630077B13Rik, Zfhx1b, Tbc1d13, Fmnl2, 4933431N12Rik, Socs1, Tcra, Gbp3, Ifng	5030	Ccr6	114	348	13	0.01423
p45017	Chr1, 69Mb	Grpel2, Ela2, Ogfrl1, Mogat1, Arpc2, SST3, Slc39a10, Ngef, Ly108	6155	Uckl1	73	431	11	0.01427
p45861	Chr1, 66Mb	Grpel2, Ela2, Ogfrl1, Hs6st1, Mogat1, Arpc2, SST3, Slc39a10, Ngef, Ly108	2632	Serpinf2	68	464	11	0.01432
p44866	Chr7, 137Mb	Asc	6229	1700016G05Rik	103	263	10	0.01433
p45860	Chr1, 176Mb	Grpel2, Copa, Ifi16, Igsf8, Adamts4, Prdc, SST3, Ly108, Cd244	231	Hes1	75	910	19	0.01439
p45425	Chr3, 93Mb	E430007K15Rik, Ppm1l, Gucy1a3, Cnn3, 2610029K21Rik	4080	-	82	332	10	0.0144
p45649	Chr1, 51Mb	Ogfrl1, Hs6st1, Mogat1, Arpc2, Mcm3, SST3	6774	Gpx6	56	978	16	0.01441
p44890	Chr19, 51Mb	Atad1, Lzts2, Cyp2c40, Tjp2, 4833409A17Rik	4208	-	57	484	10	0.01458
p45425	Chr3, 93Mb	E430007K15Rik, Ppm1l, Gucy1a3, Cnn3, 2610029K21Rik	5004	Scrg1	82	436	12	0.01462
p44866	Chr7, 137Mb	Asc	4497	Erbb4	103	304	11	0.01462
p45505	Chr1, 177Mb	Grpel2, Copa, Ifi16, Igsf8, Adamts4, Prdc, SST3, Ly108, Cd244	2570	Rpo2tc1	68	661	14	0.01465
p44630	Chr1, 87Mb	Ela2, Mogat1, Arpc2, SST3, Ngef, Ly108	5602	Col11a1	92	435	13	0.01467
p45860	Chr1, 176Mb	Grpel2, Copa, Ifi16, Igsf8, Adamts4, Prdc, SST3, Ly108, Cd244	4888	Cyp4f13	75	365	10	0.01471
p45334	Chr1, 77Mb	Ela2, Mogat1, Arpc2, SST3, Ngef, Ly108	1768	-	93	1103	26	0.01477
p44585	Chr1, 79Mb	Ela2, Mogat1, Arpc2, SST3, Ngef, Ly108	3839	Dhx30	94	290	10	0.01478
p45974	Chr5, 7Mb	C330017I15Rik, 2900005J15Rik, Slc2a9	4316	Olfr47	97	413	13	0.01494
p44866	Chr7, 137Mb	Asc	2416	Tgtp	103	305	11	0.01495
p45423	Chr7, 124Mb	Asc, Rps3, Trim34, Trim12	7006	9330175B01Rik	159	197	11	0.01509
p44482	Chr8, 111Mb	Vps4a, A330042H22, 1810044O22Rik, Tpm4, 4933431N12Rik, Insig1, D8Wsu49e, Fabp3, Banp, Lrrc25	4365	Actl6b	104	471	15	0.0151
p44585	Chr1, 79Mb	Ela2, Mogat1, Arpc2, SST3, Ngef, Ly108	4364	Ppef1	94	475	14	0.01524
p46311	Chr5, 10Mb	C330017I15Rik, Rora, 2900005J15Rik, Slc2a9, Ppp1cb	2863	Scml2	107	334	12	0.01525
p45924	Chr1, 172Mb	Grpel2, Copa, Ifi16, Igsf8, Adamts4, Prdc, SST3, Ly108, Cd244	3575	Olfr630	42	777	11	0.01536
p45017	Chr1, 69Mb	Grpel2, Ela2, Ogfrl1, Mogat1, Arpc2, SST3, Slc39a10, Ngef, Ly108	4159	1300002A08Rik	73	378	10	0.01541
p45861	Chr1, 66Mb	Grpel2, Ela2, Ogfrl1, Hs6st1, Mogat1, Arpc2, SST3, Slc39a10, Ngef, Ly108	3933	EG226654///AV065366	68	944	18	0.01543
p45861	Chr1, 66Mb	Grpel2, Ela2, Ogfrl1, Hs6st1, Mogat1, Arpc2, SST3, Slc39a10, Ngef, Ly108	2207	Nostrin	68	407	10	0.0155
p44866	Chr7, 137Mb	Asc	5030	Ccr6	103	348	12	0.0155
p45558	Chr5, 123Mb	Bmp2k, 5730455A04Rik, Spp1, Mtf2, 5830443L24Rik, Tslpr, Gpr109b, 9430059P22Rik	2165	-	120	563	19	0.01556
p44482	Chr8, 111Mb	Vps4a, A330042H22, 1810044O22Rik, Tpm4, 4933431N12Rik, Insig1, D8Wsu49e, Fabp3, Banp, Lrrc25	4791	Kcnc2	104	345	12	0.01563
p44482	Chr8, 111Mb	Vps4a, A330042H22, 1810044O22Rik, Tpm4, 4933431N12Rik, Insig1, D8Wsu49e, Fabp3, Banp, Lrrc25	6885	-	104	387	13	0.01567
p45318	Chr5, 147Mb	5730455A04Rik, Lnx2	3173	6330407J23Rik	70	396	10	0.01574
p45500	Chr19, 51Mb	Atad1, Lzts2, Cyp2c40, Tjp2, 4833409A17Rik	5163	1190002C06Rik	50	562	10	0.01583
p45558	Chr5, 123Mb	Bmp2k, 5730455A04Rik, Spp1, Mtf2, 5830443L24Rik, Tslpr, Gpr109b, 9430059P22Rik	1099	Tmcc3	120	604	20	0.01588
p45423	Chr7, 124Mb	Asc, Rps3, Trim34, Trim12	7086	-	159	394	18	0.0159
p45949	Chr18, 85Mb	Pmaip1, 4930503L19Rik	3674	Laf4	84	329	10	0.01591
p45860	Chr1, 176Mb	Grpel2, Copa, Ifi16, Igsf8, Adamts4, Prdc, SST3, Ly108, Cd244	4149	BC033932	75	543	13	0.01598
p45276	Chr1, 146Mb	Copa, Ugt1a9, Mogat1, Arpc2, Igfbp2, Igsf8, Adamts4, Prdc, SST3, C820005L12Rik, Ngef, Soat1, Ctps, Ly108, BC026585, Camp	5870	Pdia5	49	849	13	0.01606
p44688	Chr15, 79Mb	Dlgap2, Rac2, 0910001A06Rik, 4732495E13Rik, Ang2, C030006K11Rik, Ncf4, Ccl4, Slc38a2, 4921532K09Rik, Tgm1, Rbm9, Dp1, BC025446, Ifng, Cdc42ep1, Ndufa6, Csnk1e	456	2310047C04Rik	36	798	10	0.0161
p45425	Chr3, 93Mb	E430007K15Rik, Ppm1l, Gucy1a3, Cnn3, 2610029K21Rik	3419	Immt	82	338	10	0.01615
p46341	Chr1, 48Mb	Ogfrl1, Hs6st1, Mogat1, Arpc2, Mcm3, SST3, Slc39a10	1768	-	59	1103	18	0.01618
p44593	Chr15, 80Mb	Dlgap2, Rac2, 0910001A06Rik, 4732495E13Rik, Ang2, C030006K11Rik, Ncf4, Ccl4, Slc38a2, 4921532K09Rik, Tgm1, Rbm9, Dp1, BC025446, Ifng, Cdc42ep1, Ndufa6, Csnk1e	3489	Srd5a2	40	1057	13	0.01625
p44482	Chr8, 111Mb	Vps4a, A330042H22, 1810044O22Rik, Tpm4, 4933431N12Rik, Insig1, D8Wsu49e, Fabp3, Banp, Lrrc25	5288	-	104	347	12	0.0163
p45500	Chr19, 51Mb	Atad1, Lzts2, Cyp2c40, Tjp2, 4833409A17Rik	873	Rdh12	50	1022	15	0.01633
p44780	Chr11, 113Mb	Gaa, Helz, Nme2	4302	Pkd1	56	658	12	0.01638
p45662	Chr13, 21Mb	Slpi	3359	1700029F09Rik	48	870	13	0.01638
p45423	Chr7, 124Mb	Asc, Rps3, Trim34, Trim12	822	Igh	159	226	12	0.01638
p45505	Chr1, 177Mb	Grpel2, Copa, Ifi16, Igsf8, Adamts4, Prdc, SST3, Ly108, Cd244	6178	Morf4l1	68	808	16	0.01641
p45558	Chr5, 123Mb	Bmp2k, 5730455A04Rik, Spp1, Mtf2, 5830443L24Rik, Tslpr, Gpr109b, 9430059P22Rik	5508	Olfr765	120	488	17	0.01653
p44815	Chr2, 6Mb	Aif1, H2-Aa, Gpr86, Galnt3, Pdcd1lg1, A630077B13Rik, Zfhx1b, Tbc1d13, Fmnl2, 4933431N12Rik, Socs1, Tcra, Gbp3, Ifng	7086	-	114	394	14	0.01658
p45425	Chr3, 93Mb	E430007K15Rik, Ppm1l, Gucy1a3, Cnn3, 2610029K21Rik	6227	C030034I22Rik	82	444	12	0.01668
p44585	Chr1, 79Mb	Ela2, Mogat1, Arpc2, SST3, Ngef, Ly108	3014	4930433N12Rik	94	433	13	0.01676
p45558	Chr5, 123Mb	Bmp2k, 5730455A04Rik, Spp1, Mtf2, 5830443L24Rik, Tslpr, Gpr109b, 9430059P22Rik	3534	5730485H21Rik	120	231	10	0.01681
p44699	Chr19, 56Mb	Lzts2, Cyp2c40, 4833409A17Rik	1070	2200001I15Rik	111	488	16	0.01691
p46311	Chr5, 10Mb	C330017I15Rik, Rora, 2900005J15Rik, Slc2a9, Ppp1cb	5994	Cdh9	107	339	12	0.01697
p45423	Chr7, 124Mb	Asc, Rps3, Trim34, Trim12	5400	F730031O20Rik	159	339	16	0.01711
p44644	Chr19, 14Mb	Hcn4, Anxa1, Atad1, Tjp2	4308	Vegfc	47	608	10	0.0173
p45974	Chr5, 7Mb	C330017I15Rik, 2900005J15Rik, Slc2a9	6839	1200003I07Rik	97	912	23	0.01731
p44482	Chr8, 111Mb	Vps4a, A330042H22, 1810044O22Rik, Tpm4, 4933431N12Rik, Insig1, D8Wsu49e, Fabp3, Banp, Lrrc25	5684	Serpina1b	104	350	12	0.01734
p45974	Chr5, 7Mb	C330017I15Rik, 2900005J15Rik, Slc2a9	3141	6430514L14Rik	97	376	12	0.01741
p45915	Chr19, 52Mb	Atad1, Lzts2, Cyp2c40, Tjp2, 4833409A17Rik	7189	1110014K08Rik	78	705	16	0.01747
p44735	Chr2, 20Mb	Aif1, Pla2g4a, Gpr86, Galnt3, A630077B13Rik, Zfhx1b, Tbc1d13, Cd44, Fmnl2, Cxcl10, D2Ertd145e, Neb	765	Mrps7	54	775	13	0.0176
p44482	Chr8, 111Mb	Vps4a, A330042H22, 1810044O22Rik, Tpm4, 4933431N12Rik, Insig1, D8Wsu49e, Fabp3, Banp, Lrrc25	2550	Hoxd12	104	393	13	0.0176
p45423	Chr7, 124Mb	Asc, Rps3, Trim34, Trim12	6339	Olfr531	159	737	29	0.01763
p44815	Chr2, 6Mb	Aif1, H2-Aa, Gpr86, Galnt3, Pdcd1lg1, A630077B13Rik, Zfhx1b, Tbc1d13, Fmnl2, 4933431N12Rik, Socs1, Tcra, Gbp3, Ifng	3409	2410015A16Rik	114	358	13	0.01764
p45925	Chr1, 51Mb	Ogfrl1, Hs6st1, Mogat1, Arpc2, Mcm3, SST3	4404	Sncaip	67	687	14	0.01767
p44815	Chr2, 6Mb	Aif1, H2-Aa, Gpr86, Galnt3, Pdcd1lg1, A630077B13Rik, Zfhx1b, Tbc1d13, Fmnl2, 4933431N12Rik, Socs1, Tcra, Gbp3, Ifng	3895	4921521F21Rik	114	437	15	0.01769
p46311	Chr5, 10Mb	C330017I15Rik, Rora, 2900005J15Rik, Slc2a9, Ppp1cb	6819	Vmn2r104	107	341	12	0.0177
p44890	Chr19, 51Mb	Atad1, Lzts2, Cyp2c40, Tjp2, 4833409A17Rik	5549	1700054M17Rik	57	655	12	0.01814
p45017	Chr1, 69Mb	Grpel2, Ela2, Ogfrl1, Mogat1, Arpc2, SST3, Slc39a10, Ngef, Ly108	3502	Thnsl1	73	388	10	0.01821
p45733	Chr1, 108Mb	BC010552, Mogat1, Arpc2, Igfbp2, SST3, Ngef, Ctps, Ly108, Gal3st1, BC026585	4784	R74862	28	1069	10	0.01833
p46311	Chr5, 10Mb	C330017I15Rik, Rora, 2900005J15Rik, Slc2a9, Ppp1cb	2125	Olfr330	107	263	10	0.01834
p45276	Chr1, 146Mb	Copa, Ugt1a9, Mogat1, Arpc2, Igfbp2, Igsf8, Adamts4, Prdc, SST3, C820005L12Rik, Ngef, Soat1, Ctps, Ly108, BC026585, Camp	4382	C77668	49	864	13	0.01842
p44630	Chr1, 87Mb	Ela2, Mogat1, Arpc2, SST3, Ngef, Ly108	3362	Mrpl19	92	915	22	0.01851
p46041	Chr1, 96Mb	Mogat1, Arpc2, Igfbp2, SST3, Ngef, Ly108	1883	Cyp2d22	71	523	12	0.01861
p44815	Chr2, 6Mb	Aif1, H2-Aa, Gpr86, Galnt3, Pdcd1lg1, A630077B13Rik, Zfhx1b, Tbc1d13, Fmnl2, 4933431N12Rik, Socs1, Tcra, Gbp3, Ifng	3683	-	114	322	12	0.01862
p45017	Chr1, 69Mb	Grpel2, Ela2, Ogfrl1, Mogat1, Arpc2, SST3, Slc39a10, Ngef, Ly108	7387	Ptgds	73	961	19	0.01867
p45423	Chr7, 124Mb	Asc, Rps3, Trim34, Trim12	6945	Hnrnpa1	159	314	15	0.01878
p45558	Chr5, 123Mb	Bmp2k, 5730455A04Rik, Spp1, Mtf2, 5830443L24Rik, Tslpr, Gpr109b, 9430059P22Rik	3284	Muted	120	380	14	0.01882
p44815	Chr2, 6Mb	Aif1, H2-Aa, Gpr86, Galnt3, Pdcd1lg1, A630077B13Rik, Zfhx1b, Tbc1d13, Fmnl2, 4933431N12Rik, Socs1, Tcra, Gbp3, Ifng	2788	-	114	285	11	0.01897
p44699	Chr19, 56Mb	Lzts2, Cyp2c40, 4833409A17Rik	2542	Nrarp	111	412	14	0.01903
p44808	Chr19, 55Mb	Atad1, Lzts2, Cyp2c40, 4833409A17Rik	6155	Uckl1	96	431	13	0.01904
p45425	Chr3, 93Mb	E430007K15Rik, Ppm1l, Gucy1a3, Cnn3, 2610029K21Rik	4628	2900090M10Rik	82	347	10	0.01908
p45925	Chr1, 51Mb	Ogfrl1, Hs6st1, Mogat1, Arpc2, Mcm3, SST3	7089	2810013M15Rik	67	427	10	0.01909
p45916	Chr19, 52Mb	Atad1, Lzts2, Cyp2c40, Tjp2, 4833409A17Rik	7412	Zfp39	71	463	11	0.01914
p44815	Chr2, 6Mb	Aif1, H2-Aa, Gpr86, Galnt3, Pdcd1lg1, A630077B13Rik, Zfhx1b, Tbc1d13, Fmnl2, 4933431N12Rik, Socs1, Tcra, Gbp3, Ifng	6179	DKFZp666G057	114	286	11	0.01942
p45181	Chr1, 82Mb	Ela2, Mogat1, Arpc2, SST3, Ngef, Ly108	4212	Mogat1	86	537	14	0.01953
p45558	Chr5, 123Mb	Bmp2k, 5730455A04Rik, Spp1, Mtf2, 5830443L24Rik, Tslpr, Gpr109b, 9430059P22Rik	4724	Evpl	120	382	14	0.0196
p45179	Chr1, 178Mb	Copa, Ifi16, Igsf8, Adamts4, Prdc, SST3, Ly108	2415	C130034I18Rik	45	748	11	0.01963
p45949	Chr18, 85Mb	Pmaip1, 4930503L19Rik	5501	4921510J17Rik	84	391	11	0.01963
p45504	Chr1, 146Mb	Copa, Ugt1a9, Mogat1, Arpc2, Igfbp2, Igsf8, Adamts4, Prdc, SST3, C820005L12Rik, Ngef, Soat1, Ctps, Ly108, BC026585, Camp	639	D0H4S114	42	805	11	0.01967
p45558	Chr5, 123Mb	Bmp2k, 5730455A04Rik, Spp1, Mtf2, 5830443L24Rik, Tslpr, Gpr109b, 9430059P22Rik	7179	Pscd3	120	237	10	0.01976
p45343	Chr1, 116Mb	Mogat1, Arpc2, Igfbp2, 1110028A07Rik, Adamts4, Prdc, SST3, Ngef, Ly108, Gal3st1, BC026585	1513	2610528H13Rik	40	736	10	0.01978
p45587	Chr11, 119Mb	Helz, Wbp2	2765	-	45	650	10	0.01981
p44482	Chr8, 111Mb	Vps4a, A330042H22, 1810044O22Rik, Tpm4, 4933431N12Rik, Insig1, D8Wsu49e, Fabp3, Banp, Lrrc25	5976	Vdac1	104	315	11	0.01987
p45425	Chr3, 93Mb	E430007K15Rik, Ppm1l, Gucy1a3, Cnn3, 2610029K21Rik	4413	Giot1	82	455	12	0.01987
p45949	Chr18, 85Mb	Pmaip1, 4930503L19Rik	1913	5430400N05Rik	84	341	10	0.01996
p45505	Chr1, 177Mb	Grpel2, Copa, Ifi16, Igsf8, Adamts4, Prdc, SST3, Ly108, Cd244	4317	9330187M14Rik	68	619	13	0.01998
p44808	Chr19, 55Mb	Atad1, Lzts2, Cyp2c40, 4833409A17Rik	1641	BC026439	96	481	14	0.01999
p45925	Chr1, 51Mb	Ogfrl1, Hs6st1, Mogat1, Arpc2, Mcm3, SST3	1981	4933405K07Rik	67	561	12	0.01999
p45505	Chr1, 177Mb	Grpel2, Copa, Ifi16, Igsf8, Adamts4, Prdc, SST3, Ly108, Cd244	3912	RGD1310942_predicted	68	488	11	0.0202
p44866	Chr7, 137Mb	Asc	7304	Acsl6	103	319	11	0.02024
p46404	Chr18, 27Mb	Npc1, Cd14, 2610304F09Rik, Dp1	2959	Rchy1	71	467	11	0.02028
p46341	Chr1, 48Mb	Ogfrl1, Hs6st1, Mogat1, Arpc2, Mcm3, SST3, Slc39a10	5703	-	59	566	11	0.02035
p44699	Chr19, 56Mb	Lzts2, Cyp2c40, 4833409A17Rik	398	2310004I24Rik	111	457	15	0.02042
p45181	Chr1, 82Mb	Ela2, Mogat1, Arpc2, SST3, Ngef, Ly108	1997	Olfr560	86	594	15	0.02044
p44630	Chr1, 87Mb	Ela2, Mogat1, Arpc2, SST3, Ngef, Ly108	3626	Hoxd4	92	504	14	0.02047
p45925	Chr1, 51Mb	Ogfrl1, Hs6st1, Mogat1, Arpc2, Mcm3, SST3	2165	-	67	563	12	0.02051
p45925	Chr1, 51Mb	Ogfrl1, Hs6st1, Mogat1, Arpc2, Mcm3, SST3	2520	6430702L21Rik	67	432	10	0.02055
p45925	Chr1, 51Mb	Ogfrl1, Hs6st1, Mogat1, Arpc2, Mcm3, SST3	3362	Mrpl19	67	915	17	0.02067
p44482	Chr8, 111Mb	Vps4a, A330042H22, 1810044O22Rik, Tpm4, 4933431N12Rik, Insig1, D8Wsu49e, Fabp3, Banp, Lrrc25	5340	Vsnl1	104	276	10	0.02071
p44592	Chr15, 83Mb	Dlgap2, Rac2, 0910001A06Rik, Ang2, Ncf4, Ccl4, 4921532K09Rik, Tgm1, Rbm9, Dp1, BC025446, Ifng, Cdc42ep1, Ndufa6, Csnk1e	5209	Lrpap1	56	521	10	0.02078
p45861	Chr1, 66Mb	Grpel2, Ela2, Ogfrl1, Hs6st1, Mogat1, Arpc2, SST3, Slc39a10, Ngef, Ly108	657	Edg7	68	974	18	0.02083
p45916	Chr19, 52Mb	Atad1, Lzts2, Cyp2c40, Tjp2, 4833409A17Rik	4353	4833428E21Rik	71	408	10	0.02087
p45915	Chr19, 52Mb	Atad1, Lzts2, Cyp2c40, Tjp2, 4833409A17Rik	357	Phox2a	78	426	11	0.02095
p44815	Chr2, 6Mb	Aif1, H2-Aa, Gpr86, Galnt3, Pdcd1lg1, A630077B13Rik, Zfhx1b, Tbc1d13, Fmnl2, 4933431N12Rik, Socs1, Tcra, Gbp3, Ifng	6438	BC014699	114	252	10	0.02097
p45915	Chr19, 52Mb	Atad1, Lzts2, Cyp2c40, Tjp2, 4833409A17Rik	816	AI316787	78	483	12	0.02107
p44866	Chr7, 137Mb	Asc	3128	Olr1283	103	321	11	0.0211
p44585	Chr1, 79Mb	Ela2, Mogat1, Arpc2, SST3, Ngef, Ly108	2350	Capza1	94	594	16	0.0211
p45376	Chr15, 23Mb	Ncf4, 4921532K09Rik, Rbm9	4767	-	56	601	11	0.02114
p44890	Chr19, 51Mb	Atad1, Lzts2, Cyp2c40, Tjp2, 4833409A17Rik	5631	Fdps	57	513	10	0.02116
p45558	Chr5, 123Mb	Bmp2k, 5730455A04Rik, Spp1, Mtf2, 5830443L24Rik, Tslpr, Gpr109b, 9430059P22Rik	5154	Bace2	120	386	14	0.02126
p46041	Chr1, 96Mb	Mogat1, Arpc2, Igfbp2, SST3, Ngef, Ly108	508	Myo1c	71	533	12	0.02129
p44482	Chr8, 111Mb	Vps4a, A330042H22, 1810044O22Rik, Tpm4, 4933431N12Rik, Insig1, D8Wsu49e, Fabp3, Banp, Lrrc25	5050	V2r2	104	320	11	0.02205
p45915	Chr19, 52Mb	Atad1, Lzts2, Cyp2c40, Tjp2, 4833409A17Rik	3841	AU017455	78	374	10	0.02214
p45790	Chr1, 87Mb	Ela2, Mogat1, Arpc2, SST3, Ngef, Ly108	4382	C77668	35	864	10	0.0222
p45423	Chr7, 124Mb	Asc, Rps3, Trim34, Trim12	1569	Cdv3	159	292	14	0.02224
p45505	Chr1, 177Mb	Grpel2, Copa, Ifi16, Igsf8, Adamts4, Prdc, SST3, Ly108, Cd244	5499	Lrrk1	68	431	10	0.02228
p45458	Chr8, 118Mb	A330042H22, Banp	5870	Pdia5	51	849	13	0.02229
p45344	Chr1, 66Mb	Grpel2, Ela2, Ogfrl1, Hs6st1, Mogat1, Arpc2, SST3, Slc39a10, Ngef, Ly108	3575	Olfr630	79	777	17	0.02239
p45425	Chr3, 93Mb	E430007K15Rik, Ppm1l, Gucy1a3, Cnn3, 2610029K21Rik	2216	Tcrim	82	409	11	0.02247
p45915	Chr19, 52Mb	Atad1, Lzts2, Cyp2c40, Tjp2, 4833409A17Rik	3935	-	78	431	11	0.02264
p45949	Chr18, 85Mb	Pmaip1, 4930503L19Rik	3824	Osbpl10	84	348	10	0.02266
p44808	Chr19, 55Mb	Atad1, Lzts2, Cyp2c40, 4833409A17Rik	4497	Erbb4	96	304	10	0.02278
p44866	Chr7, 137Mb	Asc	975	Gmeb2	103	368	12	0.02303
p46311	Chr5, 10Mb	C330017I15Rik, Rora, 2900005J15Rik, Slc2a9, Ppp1cb	4483	2900027G03Rik	107	313	11	0.02305
p44815	Chr2, 6Mb	Aif1, H2-Aa, Gpr86, Galnt3, Pdcd1lg1, A630077B13Rik, Zfhx1b, Tbc1d13, Fmnl2, 4933431N12Rik, Socs1, Tcra, Gbp3, Ifng	3020	Fcgr2b	114	256	10	0.02311
p46311	Chr5, 10Mb	C330017I15Rik, Rora, 2900005J15Rik, Slc2a9, Ppp1cb	6046	Enpp6	107	273	10	0.02313
p46311	Chr5, 10Mb	C330017I15Rik, Rora, 2900005J15Rik, Slc2a9, Ppp1cb	3737	Prlpi	107	273	10	0.02313
p45376	Chr15, 23Mb	Ncf4, 4921532K09Rik, Rbm9	3933	EG226654///AV065366	56	944	15	0.02319
p44585	Chr1, 79Mb	Ela2, Mogat1, Arpc2, SST3, Ngef, Ly108	6178	Morf4l1	94	808	20	0.02335
p44866	Chr7, 137Mb	Asc	332	Gip	103	326	11	0.02335
p44815	Chr2, 6Mb	Aif1, H2-Aa, Gpr86, Galnt3, Pdcd1lg1, A630077B13Rik, Zfhx1b, Tbc1d13, Fmnl2, 4933431N12Rik, Socs1, Tcra, Gbp3, Ifng	7347	Mrpl28	114	412	14	0.02348
p45915	Chr19, 52Mb	Atad1, Lzts2, Cyp2c40, Tjp2, 4833409A17Rik	2493	Marco	78	549	13	0.02354
p44545	Chr19, 60Mb	Lzts2, Cyp2c40	4918	Emx2	71	478	11	0.02368
p46041	Chr1, 96Mb	Mogat1, Arpc2, Igfbp2, SST3, Ngef, Ly108	4918	Emx2	71	478	11	0.02368
p45507	Chr1, 121Mb	Mogat1, Arpc2, Igfbp2, 1110028A07Rik, Adamts4, Prdc, SST3, Ngef, Ly108, Gal3st1, BC026585	583	6430529G09Rik	60	880	15	0.02369
p45505	Chr1, 177Mb	Grpel2, Copa, Ifi16, Igsf8, Adamts4, Prdc, SST3, Ly108, Cd244	5703	-	68	566	12	0.02373
p45649	Chr1, 51Mb	Ogfrl1, Hs6st1, Mogat1, Arpc2, Mcm3, SST3	1839	1700019P01Rik	56	533	10	0.02396
p45338	Chr1, 172Mb	Grpel2, Copa, Ifi16, Igsf8, Adamts4, Prdc, SST3, Ly108, Cd244	1099	Tmcc3	64	604	12	0.02409
p44670	Chr1, 138Mb	Mogat1, Arpc2, Igfbp2, Adamts4, Prdc, SST3, Ngef, Ly108, BC026585, Camp	7189	1110014K08Rik	49	705	11	0.02415
p46404	Chr18, 27Mb	Npc1, Cd14, 2610304F09Rik, Dp1	4578	1110065D03Rik	71	543	12	0.02426
p45974	Chr5, 7Mb	C330017I15Rik, 2900005J15Rik, Slc2a9	1070	2200001I15Rik	97	488	14	0.02427
p44585	Chr1, 79Mb	Ela2, Mogat1, Arpc2, SST3, Ngef, Ly108	5549	1700054M17Rik	94	655	17	0.02431
p46041	Chr1, 96Mb	Mogat1, Arpc2, Igfbp2, SST3, Ngef, Ly108	3856	E130307J07Rik	71	480	11	0.02434
p45338	Chr1, 172Mb	Grpel2, Copa, Ifi16, Igsf8, Adamts4, Prdc, SST3, Ly108, Cd244	6774	Gpx6	64	978	17	0.02438
p44545	Chr19, 60Mb	Lzts2, Cyp2c40	2784	Stk16	71	608	13	0.0244
p45318	Chr5, 147Mb	5730455A04Rik, Lnx2	4338	Foxf1a	70	425	10	0.02457
p45181	Chr1, 82Mb	Ela2, Mogat1, Arpc2, SST3, Ngef, Ly108	4515	Ccdc36	86	663	16	0.02459
p44482	Chr8, 111Mb	Vps4a, A330042H22, 1810044O22Rik, Tpm4, 4933431N12Rik, Insig1, D8Wsu49e, Fabp3, Banp, Lrrc25	5302	Epgn	104	368	12	0.02465
p44585	Chr1, 79Mb	Ela2, Mogat1, Arpc2, SST3, Ngef, Ly108	4889	Atf2	94	457	13	0.02502
p45558	Chr5, 123Mb	Bmp2k, 5730455A04Rik, Spp1, Mtf2, 5830443L24Rik, Tslpr, Gpr109b, 9430059P22Rik	3489	Srd5a2	120	1057	30	0.02504
p45974	Chr5, 7Mb	C330017I15Rik, 2900005J15Rik, Slc2a9	3173	6330407J23Rik	97	396	12	0.02505
p44866	Chr7, 137Mb	Asc	991	Ythdc2	103	288	10	0.02534
p45423	Chr7, 124Mb	Asc, Rps3, Trim34, Trim12	332	Gip	159	326	15	0.02538
p44815	Chr2, 6Mb	Aif1, H2-Aa, Gpr86, Galnt3, Pdcd1lg1, A630077B13Rik, Zfhx1b, Tbc1d13, Fmnl2, 4933431N12Rik, Socs1, Tcra, Gbp3, Ifng	4892	9030411M15Rik	114	260	10	0.02541
p45179	Chr1, 178Mb	Copa, Ifi16, Igsf8, Adamts4, Prdc, SST3, Ly108	3575	Olfr630	45	777	11	0.02541
p45276	Chr1, 146Mb	Copa, Ugt1a9, Mogat1, Arpc2, Igfbp2, Igsf8, Adamts4, Prdc, SST3, C820005L12Rik, Ngef, Soat1, Ctps, Ly108, BC026585, Camp	1800	-	49	711	11	0.02556
p45344	Chr1, 66Mb	Grpel2, Ela2, Ogfrl1, Hs6st1, Mogat1, Arpc2, SST3, Slc39a10, Ngef, Ly108	2349	B130052G07Rik	79	378	10	0.02561
p45423	Chr7, 124Mb	Asc, Rps3, Trim34, Trim12	6870	4930402H24Rik	159	269	13	0.02565
p45886	Chr1, 165Mb	3930402F23Rik, Copa, Ugt1a9, Igfbp2, BC014685, Adamts4, Prdc, SST3, Ngef, Soat1, Ctps, Ly108, Ctsg, S100a8, Mpo, BC026585, Camp	657	Edg7	55	974	15	0.02566
p44585	Chr1, 79Mb	Ela2, Mogat1, Arpc2, SST3, Ngef, Ly108	6865	Hspb2	94	817	20	0.02601
p45423	Chr7, 124Mb	Asc, Rps3, Trim34, Trim12	5453	Myc	159	386	17	0.02603
p45179	Chr1, 178Mb	Copa, Ifi16, Igsf8, Adamts4, Prdc, SST3, Ly108	4795	Zhx3	45	780	11	0.02607
p45334	Chr1, 77Mb	Ela2, Mogat1, Arpc2, SST3, Ngef, Ly108	7409	4930552P12Rik	93	368	11	0.02612
p45505	Chr1, 177Mb	Grpel2, Copa, Ifi16, Igsf8, Adamts4, Prdc, SST3, Ly108, Cd244	2572	-	68	642	13	0.0262
p45991	Chr1, 51Mb	Ogfrl1, Hs6st1, Mogat1, Arpc2, Mcm3, SST3	383	A930041C12Rik	56	621	11	0.02629
p45558	Chr5, 123Mb	Bmp2k, 5730455A04Rik, Spp1, Mtf2, 5830443L24Rik, Tslpr, Gpr109b, 9430059P22Rik	657	Edg7	120	974	28	0.02629
p45886	Chr1, 165Mb	3930402F23Rik, Copa, Ugt1a9, Igfbp2, BC014685, Adamts4, Prdc, SST3, Ngef, Soat1, Ctps, Ly108, Ctsg, S100a8, Mpo, BC026585, Camp	535	Hlf	55	889	14	0.02642
p44545	Chr19, 60Mb	Lzts2, Cyp2c40	3722	Spag1	71	1026	19	0.02652
p44545	Chr19, 60Mb	Lzts2, Cyp2c40	4338	Foxf1a	71	425	10	0.02686
p45916	Chr19, 52Mb	Atad1, Lzts2, Cyp2c40, Tjp2, 4833409A17Rik	3893	Olfr1188	71	425	10	0.02686
p45334	Chr1, 77Mb	Ela2, Mogat1, Arpc2, SST3, Ngef, Ly108	6371	Steap2	93	517	14	0.02711
p45334	Chr1, 77Mb	Ela2, Mogat1, Arpc2, SST3, Ngef, Ly108	3617	Slc7a5	93	777	19	0.02739
p45924	Chr1, 172Mb	Grpel2, Copa, Ifi16, Igsf8, Adamts4, Prdc, SST3, Ly108, Cd244	1513	2610528H13Rik	42	736	10	0.02744
p45504	Chr1, 146Mb	Copa, Ugt1a9, Mogat1, Arpc2, Igfbp2, Igsf8, Adamts4, Prdc, SST3, C820005L12Rik, Ngef, Soat1, Ctps, Ly108, BC026585, Camp	1513	2610528H13Rik	42	736	10	0.02744
p45334	Chr1, 77Mb	Ela2, Mogat1, Arpc2, SST3, Ngef, Ly108	4454	-	93	324	10	0.02759
p45558	Chr5, 123Mb	Bmp2k, 5730455A04Rik, Spp1, Mtf2, 5830443L24Rik, Tslpr, Gpr109b, 9430059P22Rik	6774	Gpx6	120	978	28	0.02761
p44866	Chr7, 137Mb	Asc	35	-	103	422	13	0.02763
p45504	Chr1, 146Mb	Copa, Ugt1a9, Mogat1, Arpc2, Igfbp2, Igsf8, Adamts4, Prdc, SST3, C820005L12Rik, Ngef, Soat1, Ctps, Ly108, BC026585, Camp	6339	Olfr531	42	737	10	0.02767
p45915	Chr19, 52Mb	Atad1, Lzts2, Cyp2c40, Tjp2, 4833409A17Rik	4583	4921520L01Rik	78	934	19	0.02769
p46311	Chr5, 10Mb	C330017I15Rik, Rora, 2900005J15Rik, Slc2a9, Ppp1cb	1616	Ehf	107	322	11	0.0277
p45376	Chr15, 23Mb	Ncf4, 4921532K09Rik, Rbm9	3758	-	56	1053	16	0.02771
p44815	Chr2, 6Mb	Aif1, H2-Aa, Gpr86, Galnt3, Pdcd1lg1, A630077B13Rik, Zfhx1b, Tbc1d13, Fmnl2, 4933431N12Rik, Socs1, Tcra, Gbp3, Ifng	4489	-	114	341	12	0.02771
p45423	Chr7, 124Mb	Asc, Rps3, Trim34, Trim12	2701	Prdm8	159	272	13	0.02777
p45458	Chr8, 118Mb	A330042H22, Banp	7209	Orc1l	51	969	14	0.02778
p45861	Chr1, 66Mb	Grpel2, Ela2, Ogfrl1, Hs6st1, Mogat1, Arpc2, SST3, Slc39a10, Ngef, Ly108	5631	Fdps	68	513	11	0.02809
p46311	Chr5, 10Mb	C330017I15Rik, Rora, 2900005J15Rik, Slc2a9, Ppp1cb	5320	C630004H02Rik	107	407	13	0.02816
